# Supplementary material for: Sequence Based Prediction of DNA-Binding Proteins Based on Hybrid Feature Selection Using Random Forest and Gaussian Naïve Bayes
Source: PLoS One. 2014 Jan 24;9(1):e86703. doi: 10.1371/journal.pone.0086703 (PMC3901691; doi:10.1371/journal.pone.0086703)
Supplement: Information S1 — The prediction results of the proposed DBPPred, iDNA-Prot, DNA-Prot, DNAbinder, DNABIND and DBD-Threader on PDB186 dataset. The file lists the actual target value and the predicted values of the existing methods for each sequence in PDB186 dataset. The real-value outputs of three methods, DBPPred, DNAbinder and DNABIND, are also provided. (TXT) [file pone.0086703.s003.txt]

#1: The prediction results of blind tests on the independent PDB186 dataset performed by six methods,
    including the proposed DBPPred, iDNA-Prot, DNA-Prot, DNABinder, DNABind, and DBD-Threader. The 
    actual classes for all 0rotein chains are also listed. '1' denotes DNA-binding protein, and '0' 
    means non DNA-binding protein.  
id        actual   DBPPred    iDNA-Prot   DNA-Prot  DNAbinder   DNABIND     DBD-Threader 
2MA1A       1        1          0           0          1          0             0
4LC2A       1        1          1           1          1          1             0
4BLFA       1        1          0           1          1          1             0
4BJ1A       1        1          1           1          1          0             0
4BHXA       1        1          1           1          0          1             0
4JQFA       1        1          1           1          1          0             1
4JOIC       1        1          1           0          1          0             0
4JOIA       1        1          1           1          1          1             0
4JOLA       1        1          1           1          0          1             0
4JLXA       1        1          1           1          0          1             0
4IDUA       1        0          0           0          0          0             0
4ICGC       1        1          1           1          1          1             0
4I99C       1        1          1           1          0          1             0
4I99A       1        0          0           0          1          1             0
4I1KA       1        1          1           1          0          1             0
4HPZA       1        1          1           0          0          0             0
3W03C       1        1          1           0          0          0             0
3W03A       1        1          1           0          1          0             0
4HLXA       1        1          0           1          0          1             1
3VZIA       1        1          0           1          0          1             0
3VZHA       1        0          1           1          1          1             0
4HIDA       1        1          1           1          0          1             0
4HD0A       1        0          0           1          0          1             0
4H7AA       1        1          1           1          0          1             0
4H79A       1        0          1           1          1          1             0
2LYJA       1        1          1           1          1          1             1
2LYHA       1        1          1           0          1          0             0
4GS3A       1        1          1           1          0          1             0
2LW1A       1        1          1           1          0          1             0
4G6DB       1        1          1           1          1          1             0
4G6DA       1        1          1           1          1          1             1
4G4KA       1        1          1           1          1          1             1
2LVSA       1        1          1           1          1          1             1
4G12A       1        1          1           1          1          1             0
4FW2A       1        0          1           1          0          1             0
2LUYA       1        1          1           1          0          1             0
4FE7A       1        1          1           1          1          1             1
4ATHA       1        1          1           1          1          1             1
4EXWA       1        1          0           1          1          1             0
4EQ6A       1        1          1           1          1          1             0
4EQ6B       1        0          1           1          1          1             0
4EOGA       1        1          0           1          0          1             0
3VPRA       1        1          1           1          1          1             0
4E1RA       1        1          0           0          0          0             0
4DRAE       1        1          1           0          0          0             1
4DKYA       1        1          1           1          0          1             1
4DG7A       1        1          1           1          1          1             0
4DAMA       1        0          0           1          0          1             0
4D8JA       1        1          1           1          1          1             0
3V9RB       1        1          1           1          0          0             0
3V9RA       1        1          1           1          1          1             1
4AD8A       1        0          1           0          1          0             0
3V68A       1        1          0           1          1          1             0
4ACOA       1        1          1           1          1          1             0
3V4GA       1        1          0           0          1          0             1
4ABXA       1        1          1           0          0          0             0
3UX8A       1        0          0           0          1          0             0
3UWXB       1        0          1           1          1          1             0
3UQZA       1        1          0           0          0          0             0
3ULXA       1        1          0           1          0          1             0
3ULJA       1        1          0           0          0          0             0
3VK0A       1        1          1           1          1          1             1
3U50C       1        1          1           1          1          0             0
3U4VA       1        1          0           1          1          0             0
3U4ZA       1        1          1           1          0          1             0
3VIBA       1        1          1           1          0          1             1
3TUOA       1        0          0           0          0          0             0
4A11A       1        0          0           0          0          0             0
4A11B       1        0          0           0          0          0             0
3TRBA       1        1          0           0          0          1             1
2LJ6A       1        1          1           1          0          1             0
3TOCA       1        0          1           1          0          0             0
2LI6A       1        1          1           1          1          1             1
3VH5A       1        1          1           1          1          1             1
3VH5W       1        1          1           1          1          1             1
3TEKA       1        1          0           1          0          1             0
3TB6A       1        0          0           0          1          0             0
3SIAA       1        0          0           1          0          0             0
3ZQJA       1        0          0           0          1          0             0
3B0CT       1        1          1           1          1          1             1
3S5RA       1        1          0           0          1          0             0
3S4WB       1        1          1           1          1          0             0
3S4WA       1        1          1           0          1          0             0
3RLOA       1        1          0           0          0          1             0
3RH2A       1        1          1           1          1          1             1
3AXJB       1        0          1           1          1          1             0
3RCOA       1        1          1           0          1          1             0
3R4KA       1        1          1           0          1          1             0
3R0JA       1        1          0           1          1          1             1
3QU3A       1        1          0           1          0          1             1
3QODA       1        1          1           1          1          1             0
2L8DA       1        1          1           0          0          0             0
3Q8DA       1        1          1           1          1          1             0
4IAOC       0        0          0           0          0          0             0
4I8DA       0        0          0           0          0          0             0
3ZDWA       0        0          0           1          0          0             0
3W1SC       0        1          0           1          1          0             0
4I1DA       0        0          0           0          0          0             0
4HY3A       0        0          0           0          0          0             0
4HWXA       0        0          0           0          0          0             0
2M0YA       0        1          0           1          0          1             0
4HVTA       0        0          0           1          0          0             0
4HWGA       0        0          1           1          1          1             0
4HQFA       0        0          1           1          0          1             0
4HPQC       0        1          1           1          1          1             0
2YO3A       0        0          0           0          0          0             0
4HN8A       0        0          0           0          1          0             0
4HN9A       0        0          0           0          0          0             0
2YNQA       0        1          1           1          0          1             0
2YMVA       0        0          1           0          1          1             0
2YMBA       0        1          1           1          1          1             0
4HGAB       0        1          1           1          1          1             1
4HESA       0        0          0           1          0          0             0
3VYWA       0        0          1           1          0          1             0
3VYSC       0        0          0           0          0          0             0
2LZEA       0        1          0           0          0          0             1
4HD1A       0        1          0           1          1          1             0
4HCEA       0        1          0           0          0          0             0
4HC6A       0        1          0           0          0          0             0
4HAMA       0        1          0           1          1          0             1
4HAOA       0        0          0           0          0          0             0
3J27A       0        0          0           0          0          0             0
4BBKA       0        1          0           1          0          0             0
4H63F       0        0          0           1          1          0             0
2LYVA       0        0          0           1          1          1             0
4H5XA       0        0          1           1          0          1             0
4H3HB       0        1          1           1          1          1             0
2LY4B       0        0          0           0          1          0             0
4B9KC       0        1          1           1          0          1             0
4B9JA       0        0          0           0          0          0             0
4GWGA       0        0          0           0          0          0             0
4GWPF       0        0          1           0          0          0             0
4GWPG       0        0          0           0          0          0             0
4GVWA       0        0          1           0          0          0             0
2LXUA       0        0          0           1          0          0             0
4GOSA       0        0          0           0          0          0             0
4GNVA       0        0          0           0          1          0             0
3J21k       0        0          0           0          0          0             0
3J21l       0        1          1           1          0          1             0
3J21P       0        0          1           1          1          1             0
3J21R       0        1          1           1          0          1             0
3J20A       0        1          1           1          1          1             0
3J21a       0        1          1           1          0          1             0
4GIJA       0        0          0           0          0          0             0
4GICA       0        0          0           0          1          0             0
4GIQA       0        0          0           0          0          0             0
4B6AM       0        1          1           1          1          1             0
4GGDA       0        0          0           0          0          0             0
4GF2A       0        0          1           1          0          1             0
4B4TI       0        1          0           1          1          0             0
4B4TO       0        1          1           1          1          0             0
4GCWA       0        0          0           0          1          0             0
4GAKA       0        0          1           1          0          0             0
4G9JA       0        0          0           0          0          0             0
4G9QA       0        0          0           0          1          0             0
4G7HC       0        0          0           1          1          1             0
4G7LA       0        0          1           1          1          1             0
4G7XB       0        0          1           0          1          0             0
4G6XA       0        0          0           0          0          0             0
4B2XA       0        0          1           0          1          0             0
4G56B       0        0          0           0          0          0             0
4G59A       0        0          0           1          1          0             0
4G4SP       0        0          0           1          0          0             0
4B29A       0        0          1           0          0          0             0
4G1EB       0        0          0           0          1          0             0
4FZQA       0        1          0           1          1          1             0
2LVFA       0        0          1           1          0          1             0
4FY11       0        0          0           1          1          1             0
4B0EA       0        0          0           0          0          0             0
2LV9A       0        0          1           1          0          0             0
2LV4A       0        0          0           0          0          0             0
4FQDA       0        0          0           0          0          0             0
4AZ1A       0        0          0           0          1          0             0
4AYFB       0        0          0           0          0          0             0
4AY9B       0        0          0           0          0          0             0
4FNHA       0        1          0           1          1          0             0
4FMWA       0        1          1           1          0          1             0
4FMZA       0        0          1           0          0          0             0
4FM4B       0        0          0           0          0          0             0
4FLTA       0        0          0           1          1          1             1
4FM4A       0        0          0           0          0          0             0
4FL4C       0        0          0           0          0          0             0
4AXNA       0        0          0           0          0          0             0
4AXQA       0        0          1           1          0          1             0
4FJ6A       0        0          0           0          0          0             0
4FIPA       0        0          0           0          0          0             0

######################################################################

#2: The real-value outputs of DBPPred, DNAbinder and DNABIND by performing blind tests on the independent 
    PDB186 dataset are listed as follows.    
id        actual      DBPPred         DNAbinder        DNABIND
2MA1A       1         1               0.276915         -0.704
4LC2A       1         0.9336          0.84023          2.051 
4BLFA       1         0.973           1.108416         2.672 
4BJ1A       1         0.7663          0.442242         0.311 
4BHXA       1         0.9949          -1.10729         4.071 
4JQFA       1         0.9809          1.457138         -0.116
4JOIC       1         0.9403          0.672246         -0.227
4JOIA       1         0.9451          0.467589         1.804 
4JOLA       1         1               -2.95019         6.726 
4JLXA       1         0.8541          -0.11309         2.262 
4IDUA       1         0.0149          -2.18512         -0.86 
4ICGC       1         1               1.10231          3.973 
4I99C       1         0.966           -3.15742         0.557 
4I99A       1         0.4848          0.614413         0.596 
4I1KA       1         0.8873          -1.12355         3.932 
4HPZA       1         0.7634          -0.61661         -3.104
3W03C       1         0.6921          -0.15218         0.077 
3W03A       1         0.8616          0.227333         -0.452
4HLXA       1         0.9849          -1.23817         3.03  
3VZIA       1         0.8969          -0.02613         1.416 
3VZHA       1         0.4744          0.108679         0.531 
4HIDA       1         0.7986          -0.70805         2.106 
4HD0A       1         0.0003          -1.09385         1.22  
4H7AA       1         0.9964          -0.58432         3.757 
4H79A       1         0.0236          1.509526         3.152 
2LYJA       1         1               0.452675         2.307 
2LYHA       1         0.9978          1.541248         0.238 
4GS3A       1         0.9951          -1.75561         1.204 
2LW1A       1         0.9993          -1.45358         0.67  
4G6DB       1         0.6207          0.448783         1.234 
4G6DA       1         1               0.227481         7.851 
4G4KA       1         0.9822          0.620048         3.477 
2LVSA       1         0.9998          2.206221         6.036 
4G12A       1         0.9996          0.962024         3.203 
4FW2A       1         0.004           -0.04575         1.928 
2LUYA       1         0.981           -0.15015         3.614 
4FE7A       1         0.7326          0.397968         1.115 
4ATHA       1         0.9505          1.747189         6.199 
4EXWA       1         0.9517          0.524018         1.163 
4EQ6A       1         0.9222          0.78674          2.849 
4EQ6B       1         0.2342          0.102278         0.728 
4EOGA       1         0.7851          -0.70474         2.09  
3VPRA       1         0.9955          0.310221         3.431 
4E1RA       1         0.9995          -3.04605         -3.182
4DRAE       1         1               -1.3232          -0.63 
4DKYA       1         0.9996          -0.14193         3.501 
4DG7A       1         0.9045          0.804487         0.394 
4DAMA       1         0.0014          -1.42497         1.806 
4D8JA       1         0.9997          0.769264         4.068 
3V9RB       1         1               -0.51059         -1.763
3V9RA       1         1               0.8291           3.024 
4AD8A       1         0.3367          0.519699         0.212 
3V68A       1         0.9409          0.312895         1.768 
4ACOA       1         0.7774          1.257506         0.79  
3V4GA       1         0.9285          0.225391         -0.99 
4ABXA       1         0.9999          -0.59482         -2.014
3UX8A       1         0.0022          0.519787         -0.029
3UWXB       1         0.4657          1.012695         2.265 
3UQZA       1         0.6613          -0.55259         -2.173
3ULXA       1         0.8705          -0.55008         3.397 
3ULJA       1         0.9984          -0.56885         -1.635
3VK0A       1         0.9978          0.521173         2.562 
3U50C       1         0.8852          2.086088         0.164 
3U4VA       1         0.9766          0.198298         -0.949
3U4ZA       1         0.9371          -0.32399         1.172 
3VIBA       1         0.9998          -0.13727         1.407 
3TUOA       1         0.0942          -2.315           -3.278
4A11A       1         0.0016          -0.22224         -1.307
4A11B       1         0.0008          -0.84019         -1.207
3TRBA       1         0.9997          -0.85184         1.041 
2LJ6A       1         0.9959          -0.00195         1.831 
3TOCA       1         0.4869          -0.7855          -1.578
2LI6A       1         1               2.54197          2.954 
3VH5A       1         0.9994          1.38811          3.393 
3VH5W       1         1               1.279837         7.402 
3TEKA       1         0.9992          -1.73014         2.905 
3TB6A       1         0.1112          0.806375         -0.776
3SIAA       1         0.2485          -2.5538          -0.115
3ZQJA       1         0.0305          0.433609         0.291 
3B0CT       1         0.9987          0.966939         3.606 
3S5RA       1         0.9984          0.002159         -0.69 
3S4WB       1         0.5848          0.412903         0.163 
3S4WA       1         0.8461          0.091321         -0.179
3RLOA       1         0.9015          -0.50047         0.91  
3RH2A       1         0.9622          1.3265           0.508 
3AXJB       1         0.1133          1.368951         1.52  
3RCOA       1         0.5798          0.731486         1.369 
3R4KA       1         0.8904          1.318417         0.575 
3R0JA       1         0.9147          0.098725         0.962 
3QU3A       1         0.9979          -1.01135         2.439 
3QODA       1         0.9487          0.962513         2.23  
2L8DA       1         1               -0.95058         -1.577
3Q8DA       1         0.5357          0.393487         2.787 
4IAOC       0         0.3706          -0.42569         -2.098
4I8DA       0         0               -2.05259         -3.324
3ZDWA       0         0               -0.9805          -0.334
3W1SC       0         0.9501          0.710276         -0.637
4I1DA       0         0.0036          -1.16692         -1.405
4HY3A       0         0.0065          -0.58168         0.207 
4HWXA       0         0.0002          -2.09538         -2.261
2M0YA       0         0.859           -0.34185         1.246 
4HVTA       0         0               -0.65214         -0.241
4HWGA       0         0.0656          0.289079         1.135 
4HQFA       0         0.0864          -0.15121         0.775 
4HPQC       0         0.5685          1.11201          2.284 
2YO3A       0         0               -0.22734         -1.284
4HN8A       0         0.0045          0.19954          0.046 
4HN9A       0         0               -2.54685         -2.614
2YNQA       0         0.9612          -0.66383         0.403 
2YMVA       0         0.1982          1.089232         2.006 
2YMBA       0         0.9131          1.342161         2.244 
4HGAB       0         0.9999          3.808839         7.383 
4HESA       0         0.0131          -0.45405         -0.12 
3VYWA       0         0.4177          -0.30989         3.761 
3VYSC       0         0.0004          -0.68422         -2.404
2LZEA       0         1               -2.70346         -4.089
4HD1A       0         0.9998          1.254546         3.145 
4HCEA       0         0.9606          -0.29969         -0.089
4HC6A       0         0.5544          -0.8657          -0.075
4HAMA       0         0.9998          1.068716         -0.123
4HAOA       0         0.0112          -0.45683         -0.895
3J27A       0         0               -0.92902         -2.17 
4BBKA       0         0.9697          -0.15448         0.355 
4H63F       0         0.2172          0.361899         -0.155
2LYVA       0         0.3667          0.651391         1.525 
4H5XA       0         0.0637          -0.03859         1.726 
4H3HB       0         0.9976          0.803238         0.533 
2LY4B       0         0.0073          0.585262         -3.304
4B9KC       0         0.9864          -0.40104         2.811 
4B9JA       0         0.0461          -0.86112         -2.021
4GWGA       0         0.0049          -0.67886         -2.174
4GWPF       0         0.0013          -0.09034         -1.059
4GWPG       0         0               -0.33747         -1.637
4GVWA       0         0.0105          -1.09288         -1.159
2LXUA       0         0.4414          -0.17264         -0.604
4GOSA       0         0.0014          -1.08307         -2.888
4GNVA       0         0.0006          0.102193         0.094 
3J21k       0         0.2494          -0.06861         -0.43 
3J21l       0         0.9999          -0.41661         6.842 
3J21P       0         0.481           1.13139          6.029 
3J21R       0         0.9826          -0.31198         6.691 
3J20A       0         0.813           2.345839         4.294 
3J21a       0         0.9988          -0.64934         7.837 
4GIJA       0         0.0106          -0.55517         -2.22 
4GICA       0         0.036           0.012827         -0.757
4GIQA       0         0.0018          -0.90646         -1.96 
4B6AM       0         0.9862          2.016426         4.669 
4GGDA       0         0.019           -0.54404         -0.169
4GF2A       0         0.2823          -0.696           2.02  
4B4TI       0         0.9016          1.524317         0.037 
4B4TO       0         0.9904          0.215651         -0.032
4GCWA       0         0.0002          0.030765         -0.696
4GAKA       0         0.0121          -0.12256         0.339 
4G9JA       0         0.0668          -0.43612         -0.814
4G9QA       0         0.1865          0.250077         -0.457
4G7HC       0         0.0207          0.636464         1.404 
4G7LA       0         0.1434          1.193684         1.596 
4G7XB       0         0.342           0.908868         -0.384
4G6XA       0         0.073           -1.83343         -3.867
4B2XA       0         0.3771          0.073371         -2.116
4G56B       0         0.0001          -1.51756         -2.612
4G59A       0         0.0611          0.422792         -0.41 
4G4SP       0         0.0073          -1.00605         -1.337
4B29A       0         0.1149          -1.94504         -0.657
4G1EB       0         0.0009          0.4812           -1.384
4FZQA       0         0.9924          0.280177         0.388 
2LVFA       0         0.0017          -2.63588         5.416 
4FY11       0         0               0.613961         2.091 
4B0EA       0         0.0428          -1.70993         -3.77 
2LV9A       0         0.2163          -0.78939         -0.057
2LV4A       0         0.1602          -0.34181         -1.148
4FQDA       0         0               -0.95305         -0.877
4AZ1A       0         0.1151          0.287239         0.273 
4AYFB       0         0               -4.06785         -4.85 
4AY9B       0         0.0004          -2.15216         -0.129
4FNHA       0         0.975           0.91778          -0.386
4FMWA       0         0.8694          -0.03362         0.954 
4FMZA       0         0.045           -1.66354         -2.592
4FM4B       0         0.1248          -1.47906         -2.225
4FLTA       0         0.0273          0.397644         1.923 
4FM4A       0         0.1156          -0.52347         -0.905
4FL4C       0         0               -2.70567         -3.727
4AXNA       0         0               -2.98274         -2.91 
4AXQA       0         0.0573          -1.02707         1.951 
4FJ6A       0         0               -0.33637         -1.418
4FIPA       0         0.0036          -0.05702         -1.33 
