# Supplementary material for: Sequence Based Prediction of DNA-Binding Proteins Based on Hybrid Feature Selection Using Random Forest and Gaussian Naïve Bayes
Source: PLoS One. 2014 Jan 24;9(1):e86703. doi: 10.1371/journal.pone.0086703 (PMC3901691; doi:10.1371/journal.pone.0086703)
Supplement: Information S2 — The prediction results of the proposed DBPPred, iDNA-Prot, DNA-Prot, DNAbinder and DNABIND on NDBP4025 dataset. The file lists the predicted values of the existing methods for each sequence in NDBP4025 dataset. (TXT) [file pone.0086703.s004.txt]

#The prediction results of independent tests on the non-DNA binding protein dataset NDBP4025 performed by five methods,
 including the proposed DBPPred, iDNA-Prot, DNA-Prot, DNABinder, and DNABIND. The actual classes of sequences in 
 this dataset are all non-DNA binding protein. '1' denotes DNA-binding proteins, and '0' means non-DNA binding protein.  
PDBid     DBPPred   iDNA-Prot   DNA-Prot   DNAbinder  DNABIND
3J1PC           0         0         0         0         0
3UK1B           0         0         0         0         0
3TFHB           0         0         0         0         0
4E9LA           0         0         0         0         0
3TOVA           0         0         0         0         0
4LT9A           0         1         1         0         1
4ME8A           0         0         0         0         1
4I6IA           1         1         0         1         0
4ET0B           0         0         0         0         0
4E52A           0         0         0         1         0
4ALZA           1         1         1         1         1
2L9CA           1         1         1         0         0
2LZ0A           0         0         0         0         0
4EZCC           0         0         0         0         0
3S27A           0         0         1         0         1
4E2LI           0         1         1         1         1
3TNPE           0         0         0         1         0
3AUJA           0         0         0         1         0
3S9XA           1         1         1         0         0
4DIVR           0         0         0         0         0
3U9HA           0         1         1         0         0
4GK0F           1         0         0         0         0
4IFDC           0         1         1         1         1
4K3BA           0         0         0         0         0
4H89A           0         0         0         0         0
4KL0A           0         0         0         1         0
4GJ4A           0         1         0         0         0
4LCTD           1         1         1         1         1
3RVAA           0         0         0         0         0
4GAMK           0         0         1         0         0
3VDHB           0         0         0         0         0
4LSCA           0         0         0         0         0
3TJLA           0         0         0         0         0
3Q91D           0         0         0         0         0
2Y8UA           0         0         0         0         0
3T1RA           1         1         1         0         1
3UFXA           0         0         0         0         0
3J21B           0         0         1         1         1
2YJEM           1         1         1         1         1
3RPXA           1         0         0         0         0
3V6OA           0         0         0         0         0
2LTDB           1         0         1         0         1
2LNBA           1         1         1         1         1
3UM3A           0         0         1         1         1
3B0VD           1         1         1         1         1
3TU5B           0         0         0         1         0
3ZHEC           1         1         1         1         1
4GEYA           0         0         0         0         0
3UHJH           0         0         0         0         0
3ZD8B           0         1         0         1         0
3AUJG           1         1         1         1         1
3U7QD           0         0         0         0         0
4JNTB           0         0         0         0         0
3S5QA           0         0         0         0         0
3SL2A           0         0         1         0         0
3TV9A           0         0         0         0         0
3Q7GB           1         1         1         1         1
3QAYD           0         0         0         0         0
3U83A           0         0         0         0         0
3V2CY           1         1         1         1         1
4HMOA           0         0         0         0         0
4FE1L           0         0         0         0         0
4HGAA           1         1         1         1         1
4GQXB           1         1         0         1         0
3SNOA           0         0         0         0         0
4B6MB           1         0         0         0         0
4E16A           0         0         0         1         0
4EE6B           0         0         0         0         0
4IVIA           0         0         0         0         0
2YIUA           0         0         1         0         0
2YK3A           0         0         0         0         0
4EUNA           0         0         0         0         0
3UR1A           0         0         0         0         0
3SM9A           0         1         1         1         1
4G35A           1         0         1         0         1
4BMDA           1         0         1         0         0
4JG2A           0         0         0         0         0
4F6LA           0         0         0         0         0
3ZH5B           0         0         1         0         1
3TQFB           0         1         0         0         0
4DCLA           0         0         0         0         0
4FBJA           0         1         1         1         0
3ZMSA           0         0         0         1         0
3SF0A           0         0         0         0         0
3VMAA           0         0         0         1         0
4GEQA           0         1         0         0         0
3ZYMA           0         1         1         1         1
3B1VA           0         0         0         1         0
4INCB           0         0         0         1         0
2LHTA           1         0         1         0         0
4E40A           1         1         0         0         1
4ERUB           1         1         1         1         1
3STRP           0         0         0         1         0
4C2MN           1         1         1         1         1
3VK5B           0         0         0         0         0
3QFKA           0         0         0         0         0
3T37A           0         0         0         0         0
4FEEA           0         0         0         0         0
3VR4H           0         0         0         1         0
4EO2F           0         0         0         0         0
2YMWA           0         0         0         0         0
4FZSB           0         1         1         0         1
4J0XB           0         0         1         1         1
3U12B           1         1         0         1         0
4DD8D           0         1         0         0         1
4JPDA           0         0         0         0         0
4AIVA           0         0         0         0         0
3ZRIA           1         1         1         1         1
3VSGD           0         0         0         0         0
4GAML           0         0         1         0         0
4LMIB           1         1         1         0         1
4HWIB           1         0         1         1         1
4IEFH           0         0         0         0         0
3UJZA           0         0         0         0         0
3QR0A           0         0         0         0         0
4AQFB           0         0         0         0         0
4EYZB           0         0         0         0         0
4EVXB           0         1         0         1         0
2Y90A           1         0         0         1         0
4HW6D           0         0         0         0         0
4I0OA           0         0         0         0         0
4KK7A           0         0         0         0         0
4BQZA           0         0         0         0         0
3VJ7A           1         0         0         0         0
4MIXB           0         0         0         1         0
4B9IA           0         0         0         0         0
3SD2A           0         1         0         0         0
4BZIE           0         0         0         1         0
3VGZD           0         0         0         1         0
3RJDA           0         1         0         0         1
3VPZA           0         0         0         0         0
2YAVF           0         0         0         0         0
4KSKB           1         1         1         1         1
4JIOB           0         1         1         1         0
2LKYA           1         0         0         0         0
4IZ5H           1         1         1         1         1
3UGYB           0         0         0         0         0
3RX5A           0         0         0         0         0
3V7NA           0         0         0         0         0
3R27B           0         0         0         0         0
4GZUB           0         1         1         1         1
4LLCB           1         1         0         1         1
4IJYA           0         0         1         0         0
3QTHB           0         0         0         0         0
4FE1C           0         1         0         0         0
4A0SA           0         0         0         0         0
3QMVD           0         1         0         0         1
3VG8G           0         0         0         0         0
4G2AA           0         0         0         0         0
3R8BO           0         1         1         0         0
4JTAQ           0         1         0         0         0
3J38A           1         1         1         1         1
3QQMH           0         1         0         1         1
3VNWA           0         0         0         1         0
4F8YA           0         1         1         0         1
4DDDA           0         0         0         0         0
4H7WA           0         1         1         0         1
4EU3B           0         0         0         0         0
3VH9A           0         0         0         0         0
3S4LA           1         1         1         1         1
2YBOA           0         1         0         1         0
4DVLA           0         0         0         0         0
2LZNA           1         1         1         1         1
4ES8B           1         0         1         1         0
3V77F           0         0         0         0         0
3ZV0C           0         0         0         1         0
2YEPA           0         0         0         1         0
4EACA           0         0         0         0         0
3S6XC           0         0         0         0         0
3UOEB           0         1         0         0         0
4JJYB           0         1         1         1         1
3TGHA           0         0         0         0         0
4H14A           0         0         0         0         0
4AD7A           0         0         0         1         1
4G27B           1         1         1         1         1
4GVBB           0         0         0         0         0
4FBYQ           0         0         0         0         0
4LBHA           0         0         0         0         0
3J1ZQ           0         1         0         0         0
4KQ7A           0         0         0         0         0
3QNQA           0         0         0         0         0
4KKSA           0         0         0         1         0
4NC5A           0         1         0         1         0
4EIUA           1         0         0         0         0
2YA1A           0         0         0         0         0
4FIPF           1         1         1         0         1
4E0TD           0         0         0         1         0
3QYEB           0         1         1         1         0
4FQGB           1         1         1         1         1
3SMPA           0         0         0         0         0
4FXED           1         1         1         0         1
4HT5F           1         1         0         1         1
4L3RB           0         0         0         0         0
3QKXA           1         1         1         1         1
2YB7B           0         0         0         0         0
2LVZA           1         0         1         0         1
2YMTA           1         0         0         0         0
3V2UC           0         0         0         0         0
4F0AB           0         0         0         1         0
3QNTA           0         0         0         0         0
3TUFA           1         0         0         1         0
4K92B           0         1         1         1         1
4IU2A           0         0         0         0         0
4BTVB           0         0         0         0         0
4MQDD           0         0         0         0         0
2LEGB           0         1         1         0         0
4HG6B           0         0         0         1         0
4E11A           0         0         1         0         0
4FE1D           0         0         0         1         0
3QM2B           0         0         0         0         0
4K6LG           0         0         0         0         0
3UIYA           0         0         0         0         0
4J8TD           1         0         1         0         0
4AGGB           1         0         0         0         0
4GAMN           0         0         0         0         0
3VIVB           0         0         0         0         0
3R4DA           0         0         1         1         0
4DWXA           0         0         0         0         0
3J38H           1         1         1         1         1
2MB9A           1         1         1         1         1
4FQ5A           0         0         0         0         0
4EPFB           0         0         0         0         0
3V4LA           0         0         0         0         0
3S2YA           0         0         0         0         0
4FE9A           0         0         0         0         0
4EMCB           1         1         1         0         0
4H75A           1         0         0         0         0
3TJ1B           0         1         1         1         0
4G6UB           1         1         1         0         0
4E38A           0         0         0         0         0
4MN0A           0         1         1         0         1
4KSRC           0         0         0         1         0
4B4TS           0         1         1         1         0
3RAOA           0         0         0         0         0
4F9IB           0         0         0         0         0
3RLMD           0         0         0         0         0
3SBPA           0         0         0         0         0
4IIKA           0         0         0         1         0
4FVGA           1         0         0         1         0
4FC8B           1         1         1         1         1
3RGMA           0         0         0         0         0
3UN6A           0         0         1         1         0
4EBYA           0         0         0         0         0
4F8BA           0         0         1         0         0
3T51A           0         0         0         0         0
2LOKA           0         0         0         0         0
3ZR5A           0         0         0         0         0
3R2XC           1         1         1         0         0
3ZX7A           0         0         0         0         0
3T1WA           0         0         0         0         0
3ATPB           0         0         0         1         0
3S6FA           1         0         0         0         0
3RYMA           0         0         0         0         0
4J3CB           1         1         0         1         1
3VSTD           0         0         0         0         0
4FE3A           0         0         0         0         0
3S88J           0         0         0         0         0
3UIEA           1         0         0         1         0
3SDWA           0         0         0         0         0
3VOTA           0         0         0         0         0
2LTKA           1         0         0         0         0
4GIBA           0         1         0         0         0
3J26N           0         0         0         0         0
2Y4GA           0         0         0         0         0
4LE3D           0         0         0         0         0
3R3QA           0         0         0         0         0
4G3HA           0         1         1         1         1
4DL0K           1         0         1         1         1
4ADTB           0         0         0         0         0
4DJ2D           0         0         0         0         1
3TK8C           0         0         0         0         0
2YNMB           0         0         0         0         0
4BPEP           1         1         1         1         1
3SK9A           1         0         1         0         1
4M9SA           0         1         1         1         1
3U33L           0         1         0         1         1
4FK9A           0         0         0         0         0
4KGKD           0         1         1         1         1
3QYFB           1         1         1         1         1
4JBXA           1         0         0         0         0
4E1TA           0         0         0         0         0
4GWIA           0         0         0         0         0
3QPIB           0         1         0         0         1
3TEHA           0         1         1         0         1
3RFRF           0         0         1         0         0
4JWOA           0         0         0         0         0
4JD2H           1         1         1         1         1
4FCAA           0         0         0         0         0
2YBKB           0         0         1         0         1
4HTFB           0         0         1         1         0
2LAGB           0         0         0         0         0
4A0CB           0         1         0         1         0
4BS9A           0         0         0         1         0
4H4LL           1         1         0         0         0
3ZN8A           1         1         0         1         1
3QE5A           0         0         0         0         0
4IO9T           0         0         0         1         0
4G75A           0         0         0         0         0
4G65A           1         0         0         1         0
4MLZA           0         0         0         0         0
4MXTA           1         0         1         0         0
2Y9MB           1         0         0         1         0
3VWOA           0         0         0         0         1
4DCZB           1         0         1         0         0
3QK6B           0         0         0         0         0
4K3ZB           0         0         0         0         0
3ZIUA           0         0         1         0         0
3Q9OA           0         0         0         0         0
3RQBB           0         0         0         0         0
3RGBG           0         0         1         0         0
3SZYA           0         0         0         0         0
4E0QB           0         1         1         1         0
3RARA           0         0         0         0         0
4FERA           0         0         0         0         0
4KYQA           0         0         1         1         1
3QA9A           0         0         1         0         1
4HXEB           0         0         1         0         1
2LL8A           0         0         0         0         0
2LSUA           1         0         0         1         0
3QR3A           0         0         0         0         0
2LVWB           0         1         0         0         0
3T06E           1         1         1         1         1
4JGGB           0         1         0         0         0
4E4ZA           0         0         0         0         0
3VL8A           0         0         0         0         0
4C90B           0         0         1         0         0
4IYLA           1         1         1         1         1
4D90B           0         0         0         0         0
4A5QE           0         0         0         0         0
3TKNI           0         0         0         0         0
4EQ2A           0         0         0         0         0
4AYBE           0         0         1         1         0
3J3Bb           1         1         1         1         1
4ADGC           0         0         0         0         0
4EXRA           1         1         1         0         0
4B2NB           0         0         0         0         0
3V6BA           0         1         1         0         1
3R6BA           0         0         0         1         0
2YDUA           0         0         0         1         1
3VMVA           0         0         0         0         0
4BPXD           1         1         1         1         1
3W20B           1         0         0         0         0
4FTDA           0         0         0         0         0
4BIJE           0         0         0         1         0
4HX3K           0         0         0         1         0
4HZNA           0         0         0         0         0
3VNDH           0         0         0         0         0
4GB5A           0         0         0         0         0
3T1HT           1         1         1         1         1
3ZHPB           1         1         1         1         1
4GOJD           0         0         0         1         0
3V7UA           0         0         0         0         0
3TJ0B           0         0         0         1         0
4KG3C           0         1         1         1         1
3U66A           1         1         1         1         1
4JHJB           1         1         1         1         1
3TG9B           0         0         0         0         0
4E3QA           0         0         0         0         0
4L3TB           0         0         0         1         0
3ZSUA           0         0         0         1         0
4I9XA           0         0         0         0         1
3TNWD           1         1         0         0         0
3TU9D           0         0         0         1         0
4C8QH           1         1         1         1         0
4A01B           0         0         0         0         0
4C2MQ           0         0         0         1         0
3S2KC           1         1         1         1         1
4IFDF           0         0         0         1         0
4KJYA           0         0         1         0         0
3R50E           0         0         0         0         0
3TR3B           0         0         0         0         0
4IMYB           0         1         1         1         1
3QWUB           1         0         1         0         1
3TMOA           0         0         0         0         0
3UK8B           0         0         0         0         0
4GWPC           1         0         1         1         1
4A3YB           0         0         0         0         0
3QYSA           1         0         0         0         0
4B9XA           0         0         0         0         0
4JQTB           0         0         0         0         0
3SRPA           0         1         0         0         1
4LPQA           0         0         0         0         0
3VS8A           0         0         0         0         0
4H86A           0         0         0         0         0
4MVEB           0         0         1         0         1
3UJOD           0         0         0         0         0
3S0QA           0         0         0         0         0
3TYGA           0         0         0         0         0
4LZHA           0         0         0         0         0
4AKSB           0         0         0         0         0
3ZLCB           0         0         1         0         0
3R5AA           0         0         0         0         0
3ZNHA           1         1         0         0         0
4MAQB           0         0         0         0         0
4ILUA           1         1         1         0         1
2M3VA           0         1         0         1         1
2M9AA           1         1         1         0         1
3J24B           0         0         0         0         0
4N8GA           0         0         0         0         0
4JIVA           0         0         0         0         0
4DDTA           0         0         1         1         1
3RKGA           1         1         1         1         1
4ANPA           0         0         1         0         1
3ZHOB           0         0         0         0         0
4JOMA           0         0         0         0         0
3RFRI           0         0         0         0         0
3B2FB           0         0         0         0         0
3VLAA           0         0         0         0         0
3VQJA           0         0         0         0         0
4FETA           0         0         0         0         0
4M1AB           1         0         1         0         0
3QRDA           0         0         0         1         1
3TD7A           0         0         1         0         1
3S97B           0         0         0         0         0
4IRTA           0         0         1         0         0
4FTXB           1         1         0         0         0
4GR6B           1         1         1         0         1
3QKIC           0         0         1         0         0
4F78A           0         0         1         0         0
4GQUA           0         1         0         0         0
4FX7A           0         0         0         0         0
3T5DC           1         0         1         1         0
4H9DC           1         1         1         0         1
4AF1A           1         0         0         1         0
4G08A           0         0         0         0         0
4HR1B           1         1         1         1         0
3VTAB           0         0         0         0         0
3QKJA           1         0         0         0         0
3UQ6B           0         0         0         0         0
3V7QC           0         1         1         1         1
4HPPA           0         1         0         1         0
4AZDB           0         0         0         0         0
3UU0A           0         1         1         0         0
4DVQA           0         1         1         0         1
4IUPB           1         1         1         0         1
4HLNA           0         0         0         0         0
3UCSB           1         1         0         1         1
4GVCA           1         1         0         0         0
4AWEA           0         0         0         0         0
3RMRC           1         0         1         1         1
2YD9A           0         0         0         1         0
3TFZA           0         1         0         0         0
3ZPYB           0         0         0         0         0
4DUNA           0         0         0         0         0
2LRQA           1         0         1         0         1
4GC5A           1         0         1         1         1
4F4HB           0         0         0         0         0
4JC9B           0         0         0         0         0
3ZGYD           0         0         0         0         0
3W15B           1         1         0         0         0
4BWGB           0         0         0         0         0
4F35D           0         1         0         0         0
4AT7A           0         0         0         1         0
4GPGA           0         0         0         0         0
3T5OA           0         0         0         1         0
3TFWB           0         0         0         0         0
4JC0B           0         0         1         0         0
4D8OA           1         0         1         1         1
4I0XK           0         0         0         0         0
3W8WB           0         0         0         0         0
3V3TA           0         0         0         1         0
4JN3B           0         0         0         1         0
4GSKZ           1         1         1         0         0
3QS9H           0         0         0         0         0
4IO9M           1         1         1         1         1
3QQZA           0         1         0         1         0
3SL0A           0         0         0         0         0
4JPHD           1         1         1         1         1
4IA4A           0         0         0         0         0
4B9GB           0         0         0         0         0
4G9SA           0         1         1         0         0
4N7QA           0         0         0         0         0
4IGLB           0         0         0         0         0
3B29A           0         1         1         0         1
4B6XB           1         1         1         1         1
3S6TA           0         0         0         0         0
3AY2B           0         0         0         0         0
4G2UB           0         0         0         0         0
4J5TA           0         0         1         0         0
3QC0A           0         0         0         0         0
4JNDA           0         0         0         0         0
4L3KB           0         1         1         1         1
3RYLB           1         0         0         1         0
4FYEA           1         0         1         1         0
3SIDB           0         0         0         0         0
4FDNA           0         0         0         0         0
4EEWB           1         1         0         1         0
3J38b           1         1         1         0         1
4LEPB           0         0         0         0         0
4IV1A           0         0         0         0         0
4I1UA           1         1         0         0         1
4J0CB           0         0         0         0         0
4K36A           0         0         1         0         1
4J4QA           0         0         0         0         0
3J26M           0         0         0         0         0
4IQXA           0         0         0         0         0
2LBHB           0         0         0         1         0
3UW3B           0         0         0         0         0
4KFHY           1         0         1         1         1
3VN4A           0         0         0         1         1
3RC3A           1         0         0         1         0
4AEQA           1         0         1         0         0
3ZWUA           0         0         0         0         0
4FBKB           0         0         0         0         0
4HNJB           0         0         0         0         0
2YLMA           0         0         1         1         0
3Q7VB           0         1         1         0         0
4E2KA           1         1         1         1         0
4M7OA           0         1         1         1         0
4DF9A           0         0         0         0         0
4H65B           0         0         0         0         0
3RHUB           0         0         1         0         1
4KY3C           1         1         1         1         1
4EYYR           1         0         0         1         0
3QWTA           0         0         1         0         0
4B5ZA           0         0         0         0         0
4BGJA           0         1         1         1         1
2RRLA           0         1         0         1         0
4HM9A           1         1         1         1         1
3ZGXZ           1         1         1         1         0
3RCQA           0         0         1         0         1
3J16H           0         0         0         1         1
4DWTA           0         1         0         1         0
3AUMO           1         0         0         0         0
4HSNA           0         0         0         1         0
3SIKB           1         0         1         1         1
4IFUA           0         0         0         0         1
2Y3YA           1         1         1         1         0
3QUAB           0         0         0         0         0
4G0HA           0         0         1         1         0
4EX5B           0         0         1         1         1
4F42A           1         1         0         0         0
4A4ZA           0         0         1         1         1
3ZTGB           0         0         0         1         0
4J5UB           0         0         0         0         0
3TVEP           1         1         1         1         1
3T0EE           0         1         1         0         0
3RPKB           0         0         0         0         0
2RS6A           1         1         0         1         0
3VRDB           0         0         0         0         0
4I4TF           1         1         1         0         1
2YBBg           1         0         1         0         1
2M0AA           0         0         0         0         0
4FB9D           0         0         0         0         0
4FGOA           1         0         0         0         0
3VW5C           0         0         1         0         0
4AX8A           0         0         0         0         0
3ZDSA           0         0         0         0         0
4IDZA           1         0         0         1         0
4G6TA           1         0         0         0         0
2M1SA           0         0         0         0         1
4B54B           0         1         1         0         0
3ZF7u           1         1         1         1         1
2YORB           0         0         0         0         0
3QTMB           0         1         1         0         0
4B2QT           1         1         1         1         1
3UB1A           0         0         1         0         0
4GXBA           1         1         1         0         1
3SEPD           0         0         0         0         0
4KYSB           0         0         1         0         0
4KQ9A           0         0         0         0         0
3TXYA           0         0         0         0         0
4GELA           0         1         1         1         1
4J72B           0         1         1         0         0
3UF1D           1         1         1         0         1
4B4OH           0         0         0         0         0
3VF0A           1         1         0         1         1
4L7AB           1         0         0         0         0
4F18A           0         0         0         0         0
3S6AA           1         1         1         1         1
3V7DD           0         0         1         0         0
3RL3A           0         0         0         0         0
3US3A           0         0         0         0         0
4LT6B           0         0         1         0         1
3B1CD           0         0         0         0         0
4IX3B           0         0         0         0         0
4GBAB           1         0         1         0         1
4ADNA           1         1         1         1         1
3QLLC           0         0         0         0         0
4DGUA           0         0         0         0         0
4HR0A           0         1         1         0         0
4IVED           1         1         0         1         0
4GWPE           0         0         0         1         0
3SYJA           0         0         0         0         0
3UI3B           1         0         1         0         0
3VQFA           1         0         0         0         0
3UV0B           0         0         0         0         0
3UB0F           0         1         0         0         0
4IXQV           0         0         0         0         0
3U0VA           0         0         0         0         0
4GZRC           0         0         0         0         0
4H6IC           1         1         1         1         1
3ZQUA           0         0         0         0         0
3VP6B           0         0         0         0         0
4M7TA           0         0         0         0         0
4H8SD           0         1         1         1         0
3AWFA           0         0         1         0         0
2L9DA           1         0         0         1         0
4C8QC           1         0         1         1         0
4L8JA           0         1         1         1         1
3ZRHA           0         1         1         1         1
2M71A           1         1         1         0         1
4N42A           0         0         0         0         0
4E8UC           1         0         1         0         0
3SQFB           0         0         0         0         0
2YADF           0         0         0         1         0
4K7BA           0         1         0         0         1
4N4UB           0         0         0         1         0
3UK6A           0         1         0         1         1
4HMSB           1         1         1         1         1
4E4JL           0         0         0         0         0
2YOQC           0         0         0         1         0
3VEPH           1         1         0         1         1
4IU8B           0         0         0         0         0
4JGJB           0         0         0         1         0
4MGRD           0         1         1         1         1
4K2OA           0         1         1         1         1
4AVSE           0         0         0         0         0
4MXND           0         0         0         0         0
4I9FB           0         0         0         0         0
3SI7D           0         0         0         1         0
2LVXA           0         0         0         0         0
3ZSEA           0         0         0         0         0
4KI3L           0         0         0         0         0
4G1GB           0         0         0         0         1
4FXGA           0         0         0         0         0
4A55B           0         1         1         1         1
4K8WA           0         0         0         0         0
3IZTU           1         1         1         1         1
4JO5A           0         0         0         0         0
4DIW2           0         0         0         0         0
4APXA           0         0         0         0         0
2LBSB           1         1         0         1         1
4DOUA           0         0         0         0         0
4BJJA           1         1         1         1         1
4LXFA           0         0         0         0         0
3RKOG           0         1         0         0         0
2YOCB           0         0         0         0         0
2YPRB           1         0         1         0         1
4MLBA           0         0         0         0         0
4DK2A           0         0         0         0         0
2YBBE           0         0         0         0         0
3SFDC           0         0         0         0         0
4FHCA           0         0         1         0         1
4I7BC           0         0         0         0         0
3SHPB           1         1         1         0         1
4IFDE           0         0         0         0         0
4E9ID           0         0         1         1         1
3ZTAA           1         1         1         1         0
3AXYA           0         0         0         0         0
4KV7A           0         0         0         0         0
4BHBA           0         0         0         0         0
3UEKA           1         0         1         1         1
4GQHi           0         0         0         0         1
4HV4B           0         0         0         0         0
2Y8LA           0         0         1         1         1
4GHUA           1         0         0         0         0
4GDZA           0         0         0         0         0
3V2UA           0         0         0         0         0
4JRFA           0         0         0         0         0
4M4QA           1         1         1         0         1
4H3TA           0         0         0         0         1
3V97A           0         0         1         1         1
4HOPF           0         0         0         0         0
4EC2A           1         0         0         0         0
4M4DA           0         0         0         0         0
2Y8FA           1         1         1         1         1
3RBGD           0         1         1         0         0
4A8XA           1         1         0         0         0
4K22A           0         0         0         0         0
2LWFA           1         0         0         0         0
4AEZB           0         1         1         1         1
4AMYA           0         0         0         0         0
3SG0A           0         0         0         0         0
4IFAA           0         0         1         1         0
4GIZC           1         1         1         1         1
4HCJA           0         0         0         0         0
3S0TB           0         0         0         0         0
4E9JB           0         0         0         1         0
4JCJA           1         1         0         1         0
3QBGA           0         0         0         0         0
4KH5B           0         0         0         1         0
4GDXB           0         0         0         0         0
2LA7A           0         0         0         0         0
4H5BA           1         0         1         0         0
4I71A           0         0         0         0         0
4B2GB           0         1         0         1         1
4EO3B           0         0         1         0         1
3QPEA           0         0         0         0         0
3ZDKA           0         1         0         0         0
3QPRG           0         0         0         1         0
3ZEYI           1         1         1         1         1
4L9MA           0         1         1         1         1
3S5JA           0         1         0         0         0
2YICA           0         0         0         1         0
4KTBD           0         0         0         0         0
3SOEA           0         0         0         0         0
3V76A           0         0         0         1         0
3ZQSA           0         0         0         0         0
3RI0B           1         1         0         0         0
4FX9B           0         0         0         0         0
3RW9B           0         0         0         1         0
4K25A           0         0         0         0         0
4HE8C           0         1         1         0         0
3ZFIB           1         1         1         1         1
3W6QD           0         0         1         0         0
2MALA           0         0         0         0         0
2LYCA           1         1         1         1         1
4GVBA           1         0         0         0         0
3QWLA           0         1         1         0         1
4AXSA           0         0         0         0         0
3VA2B           1         1         0         1         0
4BEX1           0         0         0         1         0
3SLRA           0         0         1         0         0
3RY7A           0         0         0         0         0
3ZDRA           0         0         0         0         0
4EM0B           1         1         1         1         1
4FD7D           1         0         1         0         1
4DOHA           1         1         1         1         1
3V2IA           0         0         0         0         0
4MAKB           0         0         0         0         1
2Y3XA           1         0         0         0         0
4I3FA           0         0         0         0         0
4FIQF           0         0         0         0         1
4KF9A           0         0         0         0         0
4F5CF           0         0         0         0         0
4M1QB           0         0         0         0         0
4GYMB           0         0         0         0         0
2LA8A           1         0         0         1         0
4EC3A           0         0         0         0         0
3RENA           0         0         1         0         0
3R5EA           0         0         0         0         0
4N6CB           0         1         1         0         1
3SPCA           0         0         1         0         1
4LW2C           0         0         0         0         0
3ZPPA           0         0         0         0         0
4IGZA           0         1         0         0         0
3T22D           0         1         1         1         1
3QBWB           0         0         0         0         0
3SO4D           0         0         0         0         0
3R0HF           0         0         0         0         0
2YFIL           0         1         1         0         1
4H7PB           0         0         0         0         0
4H2BA           0         0         0         0         0
3RUXB           0         0         0         0         0
3VA2C           0         0         0         0         0
4FBYN           0         0         0         0         0
4ESQA           0         0         0         0         0
3R0XA           0         0         0         0         0
3TCQA           0         0         0         0         0
4BBYA           0         0         0         1         0
4C4PB           1         1         1         1         1
4I0UA           0         1         1         0         1
3T2LA           0         0         0         0         0
3ZWLD           0         0         0         0         0
4FFUL           0         0         0         0         0
3IZTW           1         0         1         1         1
4FDYB           0         0         0         0         0
3J20N           1         0         1         1         1
3SB1B           0         0         0         0         0
3RHZB           0         0         0         0         0
4IJ8B           0         1         1         1         0
4MBSA           0         0         1         0         0
4GZKA           0         0         1         0         1
4FYUC           0         0         0         0         0
4HBSA           0         0         0         0         0
4H6BA           0         0         0         0         0
3S2UA           0         1         0         0         1
2Y7LA           0         0         0         0         0
3J0KE           1         1         1         1         1
4G3KB           1         1         1         1         1
4HKVB           1         1         1         1         1
3AYTA           1         0         1         0         1
4JS1A           0         0         1         0         0
4AN5G           0         0         0         0         0
3AWNA           0         0         0         0         0
3V3KP           1         1         0         1         0
4JHZB           0         0         0         0         0
2YPJA           0         0         0         0         0
3U52A           0         0         1         0         0
3SLUB           0         0         0         1         0
2LT2A           1         0         0         0         0
4DF3B           1         0         1         0         1
3T8KB           0         0         1         0         0
3REBD           1         1         1         1         1
3ZJCA           0         1         1         1         1
3RF0B           1         1         1         1         1
3ZEYR           1         1         1         1         1
3RCMA           1         1         1         1         1
4JOBA           0         0         0         1         0
4ED5A           0         0         1         1         1
3TGNB           1         1         1         1         1
3ZCOA           1         1         0         0         0
3SUZA           0         0         0         1         0
3RBSA           0         0         1         0         0
2Y7CA           0         0         1         1         1
4MCJJ           1         0         1         0         0
3T1HP           1         1         1         1         1
4AKRC           0         0         0         0         0
3ZRZB           0         0         0         0         0
3TJZF           1         1         1         0         0
3UP6B           0         0         0         0         0
4DMIA           0         0         0         0         0
4I0WA           1         0         0         0         0
4A4DA           0         0         1         1         1
3QT3A           0         0         1         0         0
3TXAA           0         0         0         0         0
4JCTA           0         0         0         1         0
4KC3A           0         0         0         0         0
4AEEB           0         1         1         0         0
4HDKB           0         0         0         0         0
4AALB           0         0         0         0         0
4DNIA           0         0         0         0         0
4F0JA           0         0         1         1         0
4DRFC           0         1         1         1         1
3IZXA           0         1         1         0         1
4BUGB           0         0         0         0         0
4EE2A           0         0         1         1         0
3SY6B           0         0         0         0         0
3T12A           0         0         0         0         1
4BY6C           1         1         1         1         1
3AYIB           0         0         0         0         0
4L9AB           0         0         0         1         0
3VBFC           0         0         0         0         0
3U73A           0         0         0         0         0
4II9A           0         0         0         0         0
3SYKB           1         1         1         1         1
2Y9FA           0         0         0         0         0
3TFMA           0         1         1         0         0
3QDLA           1         1         1         1         1
4BPSA           0         0         0         0         0
3B1TA           0         0         0         0         0
4C5EA           0         0         0         0         0
3VHJA           0         0         0         0         0
3TEVB           0         0         0         0         0
3RJVA           0         0         0         0         0
3VH2A           0         0         0         0         0
2LO6A           1         1         1         1         0
2LQUA           0         0         0         1         1
2LRMB           1         1         0         0         0
4IBNA           1         0         0         0         1
4H3UA           0         0         0         0         0
3VUPA           0         0         0         0         0
4L8OA           0         1         1         0         0
4GO5X           1         0         0         0         0
4EXLA           0         0         0         0         0
3S04B           0         0         0         0         0
4CCFA           0         0         0         0         0
4MK6A           1         0         0         0         0
2L8YA           0         1         0         1         1
4B0YA           1         0         0         1         0
4MVTD           0         0         0         1         0
4A1NA           1         0         0         1         0
2LGZA           0         0         1         0         0
3ULKA           0         0         0         1         0
3UXQZ           0         0         1         0         1
2YBB5           1         0         1         0         1
3QNMA           0         1         1         0         1
3W15A           0         0         0         0         0
4JYKA           1         1         1         1         1
4JZSD           0         0         1         0         0
3RZSA           1         0         1         0         0
4DLOA           0         0         0         1         0
4AEZC           0         1         1         1         1
3ZX6B           1         1         0         1         1
3RD3B           1         1         0         1         0
4EZEB           0         1         0         0         0
4D9SB           0         0         0         0         0
4KWCA           0         1         0         1         0
3RP1D           0         0         1         0         1
3AU4A           0         0         1         1         1
4K4KB           0         0         0         0         0
4K90A           0         0         0         0         0
3ST7A           0         0         1         0         0
4A55A           0         1         1         1         1
4E0ED           0         0         0         0         0
2LBMA           0         0         0         0         0
4BPE0           1         0         1         0         0
2M4MA           1         1         1         0         1
3V7BB           0         0         0         0         0
3TTGA           0         0         0         0         0
4L1PA           1         0         1         0         1
3TEND           0         1         1         0         1
4B8NA           1         0         0         0         0
3VC8B           0         0         0         0         0
3R66B           1         1         1         0         1
3ZC0L           1         1         1         0         1
4I8EX           0         0         0         0         0
3ROJA           0         0         0         1         0
4AWYB           0         0         0         0         0
4DZUA           1         0         1         1         0
4KQZB           0         0         0         0         0
3SYYA           0         1         1         1         1
3RZZA           0         0         0         0         0
4GX0D           0         0         0         0         0
3SN2A           0         0         0         0         0
3WIND           0         0         1         0         0
4MAEB           0         0         0         0         0
3U52E           0         0         0         0         0
4HMYS           0         1         1         1         1
4DBGB           1         1         1         1         1
3T33A           0         0         0         0         0
4HMYB           0         1         0         1         1
3SNYA           0         0         0         0         0
3R05B           0         0         0         0         0
3S99A           0         0         0         0         0
3VZ9B           1         1         1         1         1
4AYBL           1         1         0         1         0
3U52C           0         1         1         1         1
4IV1D           0         0         0         0         0
4AVNA           0         0         0         0         0
4IRMC           0         0         0         0         0
4B08A           0         1         1         1         1
4A5TS           0         0         0         0         0
4EWCA           0         0         0         1         1
4D8MA           0         0         0         0         0
4FAYA           0         0         0         0         0
4LJIB           0         0         0         1         0
4ATZC           0         0         0         0         0
2LYYB           0         0         1         0         1
4JW2A           1         0         1         1         1
3J3VQ           1         1         1         1         1
3QT1C           0         0         0         0         0
3QV0A           0         1         0         0         0
3TOSA           0         0         0         0         0
3TG7A           0         0         0         0         0
4F1NB           0         0         1         1         0
4KXTA           0         0         1         1         1
3RWNC           0         0         0         0         0
3QWQA           0         0         0         0         0
4L0JA           0         0         0         1         1
4IITB           1         1         1         0         1
4IN0B           1         0         0         0         0
2LLLA           1         0         0         0         0
3ZXXA           0         0         0         0         0
4E1BA           0         0         0         0         0
3TEHB           0         0         0         0         1
4BOQA           0         0         1         0         0
3ZSSD           0         0         0         0         1
4B0AA           0         0         0         0         0
4BT2A           0         0         0         0         0
4IM7A           0         0         0         0         0
4IJ5B           0         1         1         0         1
3TZ0A           0         1         1         1         1
4FR9A           0         0         0         0         0
4JWUC           0         1         0         0         0
3SEEA           0         0         0         0         0
3VL1B           0         0         0         0         0
4IEFG           0         0         0         1         1
4MDTA           0         0         0         0         0
3SGFH           1         1         0         1         1
3R6UA           0         0         0         1         0
3RNRA           0         0         0         0         0
4IXQa           0         0         0         0         0
3U5CR           1         1         1         1         1
2YIBC           0         0         0         1         0
3AYFA           0         0         1         0         0
2RS8A           1         0         1         1         1
4FGMA           0         0         0         0         0
4GPKK           1         1         1         1         1
3VKWA           0         1         1         0         1
4AKMB           0         0         0         0         0
4JKZA           1         1         1         1         1
3QHPB           0         1         0         0         1
4B03F           0         0         0         0         0
4F54A           0         0         0         0         0
3TKKA           0         0         0         0         0
4DTDA           0         0         0         1         0
3T4NB           0         0         1         0         0
4H0LC           0         0         0         0         0
3VWUJ           0         0         0         0         0
4KJDB           0         0         0         0         0
3QVAD           0         0         0         0         0
4EKJA           0         0         0         0         0
4IRXB           0         0         0         0         0
4E9OX           0         1         1         0         0
4L2MB           1         0         0         0         0
3QEDA           0         0         0         0         0
4IC7B           1         0         0         0         0
3U48B           0         0         0         0         0
4EJEB           0         0         1         0         0
4H0LD           0         0         0         0         0
4J3OG           0         0         0         0         0
4ARNA           0         1         1         1         1
4EN4B           0         0         0         0         0
4KX6D           0         0         0         0         0
3RN9B           1         1         1         1         1
4BJ5E           1         1         1         1         0
4EB1I           0         0         1         1         1
3QJMB           0         0         0         0         0
3S4YA           0         0         0         0         0
3TU8A           0         0         0         0         0
3T81B           0         0         0         0         0
4A6AL           0         0         0         0         0
2YCHA           0         0         0         0         1
2Y69Q           1         1         1         0         1
3SDOB           0         0         0         0         0
3QZCA           1         1         1         1         1
4G9PA           0         0         0         1         1
4FHND           0         1         0         0         0
4G8KB           0         0         0         1         0
2YBB6           0         0         0         0         1
3S6LE           0         0         0         0         0
4H3YB           0         0         0         1         0
2MCAA           0         0         0         0         0
4FC9C           1         1         0         1         0
4H63R           0         1         1         0         1
3Q8XC           1         1         1         0         1
3J0JG           1         1         1         1         1
4IO9I           1         1         1         1         1
3TB4A           0         0         0         0         0
4EXQA           0         0         0         0         0
3TP1A           0         0         0         1         0
3SFDD           0         1         0         0         0
4FYHA           1         1         1         0         1
3S3WA           0         0         0         0         0
3ZRVB           1         1         1         1         1
3UIWB           1         0         0         1         0
4GJTA           0         0         0         0         0
4DHLA           0         0         1         0         1
3TXSD           1         1         1         1         1
4DQVA           0         0         0         0         0
3RY3B           0         0         0         0         0
4IB2A           0         0         0         0         0
3VCAA           0         0         0         0         0
4E2WA           0         0         0         0         0
2YHJB           0         0         0         0         0
4AZ8A           0         0         0         0         0
4G1EA           0         0         0         0         0
3ZKVA           0         1         1         1         1
1VVKX           0         0         0         0         0
2LV5A           1         1         0         0         0
2YBBf           0         1         1         1         1
3VWAB           0         1         1         0         0
4C53C           1         1         1         0         1
4AP6A           0         0         1         0         1
4FUSA           0         0         0         0         0
4AKYA           0         0         0         0         0
3T91B           0         0         0         1         0
4EGEA           0         0         0         0         0
3VYGJ           1         0         0         0         0
4B7YD           0         0         0         0         1
3UI2A           0         0         0         0         0
3SYBA           0         0         0         0         0
4BQ6B           0         0         0         0         0
4LR4D           0         0         0         0         0
2LSHA           0         0         0         0         0
4JGBB           0         0         0         0         0
3UPFA           0         0         0         1         1
4HJ0B           1         0         1         0         0
4FLAA           1         1         1         1         1
3R95B           0         0         0         0         0
4C1SA           0         0         0         0         0
3J1QA           0         0         0         0         0
4HE8J           0         1         0         0         0
4F0HA           0         0         0         0         0
4HU8H           0         0         0         0         0
4BQWA           0         0         0         0         0
2YHEF           0         0         0         0         0
3ZM5A           0         0         0         1         0
3W37A           0         0         0         0         0
3UX4C           0         0         1         0         0
3TVRA           1         0         1         0         1
3TKNG           0         1         1         0         0
3TNGA           0         0         0         0         0
4BJNH           1         1         1         1         1
3T3YA           0         0         0         0         0
4BMKB           0         0         0         0         0
4HCSA           1         1         1         0         1
4GWPB           0         1         1         1         1
2LLGA           0         0         0         1         0
4C7LA           0         0         0         0         0
2RSTA           1         0         0         1         0
4E2QL           0         0         0         0         0
4BLPA           0         0         0         0         0
4EGXD           1         0         1         0         1
3Q9PA           1         0         0         0         0
3SDEA           0         0         1         1         1
3TRFB           1         1         1         1         1
3AX1A           0         1         1         1         1
4INAB           0         0         0         0         0
3R5GB           0         0         0         1         0
3RJ5B           0         0         0         0         0
4KXUA           0         0         0         1         0
4II2A           0         0         0         0         0
4DMVA           0         1         1         1         1
2LF2A           0         0         0         0         0
3TLPB           1         1         1         1         1
3ZE3F           0         0         0         0         0
4LQZA           1         1         1         0         0
4GK9A           0         0         0         0         0
2LSNA           0         0         0         0         0
2YQ0A           1         1         1         0         1
3QKBE           0         0         0         0         0
3VX3B           0         0         0         0         0
3SCYA           0         0         0         0         0
4LLFP           0         0         0         0         0
4EBJA           0         1         1         0         1
4A18J           0         0         0         0         0
4KE4A           0         0         0         0         0
3RP6A           0         0         0         0         0
4K6LF           0         0         0         0         0
4FP9B           1         1         1         1         0
4GRDD           0         0         0         0         0
3UWSB           0         0         1         0         0
4FQ3A           0         1         0         1         0
3VPLA           0         0         0         0         0
4L3UA           1         0         0         1         0
4LI0F           1         1         1         0         1
2LQGA           0         0         0         0         0
4KFRA           0         1         1         1         1
3ZFOA           0         0         0         0         0
3J0JM           1         1         1         1         1
3UAMA           0         0         0         0         0
4F3NA           0         0         0         0         0
4E2FF           0         1         0         1         1
4HFQB           1         0         1         1         0
4HA7B           0         0         0         0         0
4GNKB           0         1         1         1         1
4FX0B           1         1         1         1         1
2M7LA           0         0         0         1         0
4KC5D           0         0         0         0         0
3J01A           0         0         0         0         0
4G86B           1         1         1         1         1
3ZQ7A           0         1         1         0         1
3T57A           0         0         0         0         0
4HVMD           0         0         0         1         0
4DIKB           0         0         0         0         0
4LVPA           1         1         1         0         0
4GBTA           0         0         0         0         0
4FYMA           0         1         1         0         1
4HH2D           0         1         0         1         1
4KSIA           0         0         0         0         0
3U5CJ           1         1         1         1         1
3ZUKA           0         0         0         0         0
4B8CF           0         0         0         0         0
4BZIA           0         0         0         0         0
4BHUI           0         0         0         0         0
3TU6A           0         0         0         0         0
4KGBB           0         0         0         0         0
3QI7B           1         0         1         1         0
3QS3L           0         0         0         0         0
3VMFB           1         1         1         1         1
4B89A           1         1         1         0         1
3R0VA           0         0         0         0         0
2LA4A           1         0         0         0         0
3Q73B           0         0         0         0         0
4G55A           0         0         0         0         0
4FDCB           0         0         0         1         0
2LYDA           1         1         1         0         1
4DH2A           0         0         0         0         0
3T3NA           0         0         0         0         0
4GURB           0         1         0         1         1
4N0LB           0         0         1         0         1
3SN5A           0         0         1         1         1
2YKOC           1         1         1         1         1
4K2IA           0         0         0         1         0
3SK1D           0         0         0         0         0
2LLYA           0         0         0         0         0
4I6MA           0         0         0         1         0
3ROTB           0         0         0         1         0
4JDQF           1         1         1         1         0
4B6ZD           0         0         0         0         0
4B2ZB           0         0         1         1         1
4IXQO           0         0         0         1         0
4MNCA           0         0         0         0         0
3R0AB           1         1         1         1         1
3VABB           0         0         0         0         0
4DOVC           1         0         1         0         1
3TUVA           0         0         1         1         1
3RPUZ           1         1         1         1         1
4IFDJ           0         1         1         1         1
3S2ZA           0         0         0         0         0
4HFVA           1         1         1         1         1
4AJ5K           1         1         1         1         1
4GIPA           0         1         0         0         1
3SF4C           0         1         0         0         0
3U2RA           1         1         1         1         1
3U53D           0         1         1         0         0
2YESB           0         0         0         1         0
3VTGA           0         1         0         0         1
4HK5A           0         0         0         0         0
3S64A           0         0         0         0         0
3J0KD           0         1         1         1         1
3R5KB           0         0         0         1         0
3QZ0B           0         1         1         0         1
4IGCA           0         0         0         1         1
3U84B           0         0         0         1         0
4K15C           0         0         0         0         0
4HGXB           0         1         1         1         1
4J6OA           0         0         0         0         0
2YKRW           0         0         0         1         0
3U78A           0         0         1         0         0
4AIWA           0         0         1         1         0
4BQQB           0         0         1         1         1
4FBMB           0         0         0         0         0
3QNUA           0         0         1         1         0
4MODB           1         1         0         0         0
3R3LA           1         0         0         1         0
4H5UA           0         1         0         1         0
4KMRB           1         1         0         1         0
4EGCB           1         0         0         0         0
3SXYB           1         1         1         0         1
3UGKA           0         0         0         0         1
4BBBF           1         1         1         0         1
3R07A           0         0         1         0         1
4EECB           0         0         0         0         0
3QMEA           0         0         0         0         0
3R0DA           0         0         0         0         0
3UXQ1           1         1         1         1         1
3ZEYZ           1         1         1         1         1
3ZEYF           1         1         1         1         1
4DQ5B           0         0         0         0         1
4AMVC           0         0         0         1         0
3RZAA           0         0         0         0         0
4KSOB           1         0         1         1         1
3QY9D           0         0         0         0         0
3VVVA           1         0         1         0         0
4GT8A           1         0         1         1         0
3UATA           1         1         1         1         1
4BINA           0         0         0         1         1
4GW9D           0         0         0         1         0
4N8PA           0         0         0         0         0
3VTOA           1         0         1         0         0
3TKTA           0         0         0         0         0
3SAMA           0         0         0         0         0
4G6GA           0         0         0         0         0
3UFXB           0         0         0         0         0
3UOWB           0         1         1         0         0
4KWYB           1         1         0         1         1
3RIPA           0         1         1         1         0
3S2WH           1         1         1         1         1
2LRAA           0         0         0         0         0
3VSKB           0         0         1         1         0
4AE0A           0         0         0         0         0
3J0AA           0         1         1         0         0
3TTTD           0         0         0         0         0
4BQ6E           0         0         0         1         0
3RHFD           1         0         0         0         0
3ZCZD           0         0         0         0         0
4DIMA           0         0         0         0         0
4A61A           0         0         0         0         0
3S3TH           0         0         0         0         0
2YBEA           0         0         0         0         0
2RSXA           0         0         1         0         0
4FL4K           0         0         0         0         0
3W1BA           0         0         1         1         1
4FMVA           0         0         0         0         0
4C92A           0         1         1         1         1
4I14B           0         0         0         0         0
4B1BB           0         0         0         0         0
3UIFA           0         0         0         0         0
4E6ZA           1         1         1         0         1
4K0DA           0         1         0         0         1
4G32A           0         0         0         0         0
3RB9B           0         0         0         0         0
4B8CL           0         0         1         1         0
4M60A           0         0         0         0         0
4BZJC           0         0         0         1         0
4AAYD           0         0         0         0         0
4ILVB           0         0         0         0         0
3VR8C           0         1         1         0         1
4DOIB           0         0         0         0         0
3RKCB           0         0         0         0         0
3W95A           0         1         0         0         0
3UYYB           0         0         0         0         0
4MHVB           1         1         1         0         1
3QB2A           1         1         1         1         0
2YIVX           0         0         0         0         0
3SNXB           0         0         0         0         0
3ZEYK           0         1         1         1         1
2Y64A           0         0         0         0         0
3SFJC           0         0         0         1         0
3UU2C           0         0         0         0         0
2LYXA           1         1         1         1         1
3J2OF           0         0         0         0         0
3RSBD           0         0         0         0         0
4MV2B           0         1         1         0         0
3VGOC           1         0         1         1         0
4IV1B           0         0         0         0         0
3TULD           0         1         0         0         0
4MPQA           0         0         0         0         0
4DKIA           0         0         1         1         0
4ITRA           1         0         1         1         1
4BXSV           0         0         0         0         0
4I6VA           0         0         0         0         0
4DKCB           1         1         1         0         1
4H41C           1         0         1         0         0
4FGVA           0         0         0         1         1
3SZEA           0         0         0         0         0
4DVGB           0         1         0         1         0
4KZXl           1         0         1         1         0
3AZOB           0         0         0         0         0
3S8IB           0         1         0         1         0
3QVDH           0         0         0         0         1
4AVRB           0         0         1         1         1
4BWCB           0         0         1         0         0
4G91C           0         1         1         1         1
3SIYA           0         0         0         1         1
4LACB           0         0         0         0         0
2YBB2           0         1         0         0         0
3ATQA           0         0         0         0         0
3REUA           0         0         1         0         1
4J7LA           0         0         1         0         1
4HRED           0         1         1         1         1
4EO7A           0         1         1         0         1
3QQCD           1         1         0         0         0
4JP6A           0         0         0         0         0
3QB8B           1         0         0         0         0
2LQJA           1         1         0         1         1
4I5QB           0         0         0         0         0
4GFQA           1         1         1         1         1
4INDQ           0         0         0         0         0
4L28D           0         0         0         1         0
2Y8VD           0         0         0         0         0
3S6N2           1         1         1         1         1
4B4TV           0         0         0         1         0
2YEUA           1         1         0         1         0
4EDIC           0         0         0         0         0
4FEKB           0         0         0         0         0
3TKAA           0         0         0         1         1
4KNGE           0         0         0         0         0
3SKQA           1         1         1         1         1
4EJXA           0         0         0         0         0
1VU2y           0         1         1         1         1
2LSRA           1         1         1         0         1
3UB0D           1         1         0         0         1
3UBWA           1         1         1         1         1
4MO9A           0         0         0         0         0
3VSED           0         0         1         0         0
4GC3A           1         1         1         1         0
2LMIA           1         0         1         0         1
3UGXD           0         0         1         1         1
3T5VE           0         1         1         1         1
3TY1C           0         0         0         0         0
4ANIF           0         1         1         0         1
3W0FA           0         0         0         1         1
4ISSB           0         0         0         0         0
3QNKA           0         0         1         0         1
4EMIA           0         0         0         1         0
3SOZC           0         0         0         0         0
4ILWA           0         0         0         0         0
4M4WG           1         1         1         0         1
4EXAA           0         0         0         0         0
4DZGA           1         0         0         1         0
2LUWA           0         0         0         0         0
3VV9A           0         0         1         0         1
4FWEA           0         0         0         0         0
4BYBZ           1         1         1         0         1
2LJKA           1         1         0         0         0
4HWKD           0         0         0         0         0
4AXVA           0         0         0         0         0
3RICA           0         0         1         0         0
3AV4A           0         0         1         1         1
3VWCA           0         0         0         0         0
4F3LB           0         1         1         1         1
3J2MF           0         0         1         0         0
4KBRA           0         1         1         0         1
3ZGQA           0         1         1         1         1
3W6JF           1         1         0         1         0
3J001           1         1         1         1         1
4APOB           0         0         1         0         1
3RBHA           0         0         0         0         0
4KWVF           0         0         0         0         0
2YIHA           0         0         0         0         0
4HVZD           0         0         0         1         0
4IFDA           0         0         0         1         0
3J0JH           1         1         0         1         0
4L8KD           0         0         0         0         0
3ZXJB           0         0         0         0         0
4HYLB           0         1         0         1         0
3J3Ah           0         0         1         1         1
4FAGA           0         0         0         0         0
4FYPB           0         0         0         0         0
4HB9A           0         1         0         0         0
2MDKA           0         0         0         1         1
3U7DC           1         1         1         1         1
4GF3A           0         1         0         0         0
2RSJA           1         1         1         0         1
4AV2X           0         0         0         1         0
4I6MB           0         0         1         1         0
4AXIB           0         0         0         0         0
4DHEB           0         0         0         1         1
3QY6A           1         1         1         1         1
4DGHA           0         0         0         1         0
4F2FA           1         1         1         1         0
3WAJA           0         0         1         0         0
3TJ8A           1         1         1         1         1
4JCVD           1         0         0         1         0
4M70E           1         1         1         1         1
4K0VA           0         0         0         0         0
3ZI7A           0         0         0         0         0
4J43B           0         0         0         0         0
3U28A           0         0         1         1         1
4AOCE           0         0         0         0         0
2LYIA           0         1         0         0         0
2LG1A           1         1         1         1         1
4BA1B           0         0         0         1         1
4I4JA           0         1         1         1         1
3S0CE           0         0         0         0         0
3TNZB           0         1         1         0         1
3J1OH           1         1         1         1         1
4FZ5B           1         1         0         0         0
2LMDA           1         1         1         1         1
4MU9A           0         0         1         0         0
4HHXA           1         1         0         0         0
3SOKB           0         0         0         0         0
3AU7A           0         0         1         0         1
3RLSB           0         0         1         0         1
4ATGA           1         1         1         0         1
4INNB           1         0         1         0         0
4FHLA           0         0         0         0         0
2LXLA           1         0         0         1         0
4J9UD           0         1         0         0         0
4G5AB           0         0         1         0         0
3QJ4B           0         0         0         1         0
3SLGA           0         0         0         0         0
4JCVF           0         1         0         0         1
3J0FD           0         0         1         1         1
4KHAA           0         0         1         1         1
4IGCE           1         1         1         0         1
4ALYB           0         1         1         1         1
4A2ZA           0         0         0         0         1
4FNVA           0         0         0         0         0
2YQ4D           0         0         0         0         0
4H33A           0         1         1         0         1
4DQZB           0         0         0         0         0
4HSIA           0         0         0         0         1
1VU21           0         0         0         0         0
3T7DB           0         0         0         0         1
4ADYB           0         0         0         1         0
3SHTC           0         1         0         0         0
4EPPB           0         1         1         1         0
4F2HA           0         1         1         0         0
4E29B           0         0         1         1         0
4N03A           0         0         0         0         0
3R8XA           0         0         0         0         0
2M7AA           1         0         0         0         0
4EG2H           0         0         0         0         0
3T7RB           0         0         0         0         0
4GDHD           0         0         0         0         0
4G5ED           0         0         0         0         0
4NARA           0         0         1         0         0
3V7IA           0         0         0         0         0
4GVFB           0         0         0         0         0
4E84A           0         1         0         0         0
4GDGA           0         0         0         0         0
4J8SA           1         0         1         1         1
4DDGA           0         0         1         1         0
3UXUA           1         1         1         0         1
3TZWA           0         0         0         1         0
3TRDA           0         0         0         0         0
4AY9G           1         0         0         0         0
4J7GB           0         0         0         0         0
4FOEA           0         0         0         1         0
3U7JA           0         0         0         1         0
4G2SA           0         1         0         0         0
3UP1A           0         0         0         0         0
4G4GA           0         0         0         0         0
4KTWB           0         0         0         0         0
3T5SA           0         0         0         0         0
3Q9LB           0         0         0         1         0
2Y9YB           0         0         1         1         1
4GRIB           0         0         1         1         1
2Y8KA           0         0         0         0         0
3J3Az           0         0         0         1         0
4I6XA           1         1         1         0         1
3RQCG           0         1         1         1         1
4GYTB           0         1         0         0         0
4DWFB           0         0         0         1         0
4H3HD           0         1         1         1         1
3RXZA           0         0         0         0         0
3TRCA           1         1         0         0         0
3UC9A           0         1         1         0         0
4G2KC           0         1         1         1         1
4AJ3A           0         0         0         0         0
3S42B           0         0         0         1         0
4E7XD           0         0         1         1         1
4JHND           0         0         0         0         0
4F5XA           0         1         1         1         1
2YBB3           0         0         0         0         1
4J4XF           0         0         0         0         0
4F11A           0         0         0         0         0
3V7CA           0         1         1         1         0
3RPGB           1         1         1         0         1
2LV2A           1         0         0         0         0
3U5EI           1         1         1         1         1
2YBB1           0         0         0         0         0
2LFWA           1         1         0         1         1
3THAB           0         1         1         1         0
3QEKB           0         0         0         1         0
2YLEA           1         1         0         0         0
2YIKA           0         0         0         0         0
2L9NA           1         1         1         1         1
4JBWM           0         0         0         0         0
2MBLA           1         1         1         1         1
4BG7B           1         0         1         0         0
4JX2B           0         0         0         0         0
4EAEB           0         0         0         0         0
4GHNA           0         0         1         1         0
3J3R6           0         1         1         0         0
3TH2T           1         0         1         0         0
3SIWA           0         0         0         0         1
4DEXA           1         1         1         1         1
3TLJB           0         0         1         1         1
4IJ7B           0         0         0         0         0
4IFDH           0         0         0         1         0
4DCIA           0         1         1         0         1
4AOLg           0         0         0         1         0
4EXSA           0         0         0         0         0
3QT5B           0         0         0         0         0
4HBDA           0         1         0         1         0
4J27A           0         0         1         0         0
3VY6A           0         0         0         0         0
3VUQD           1         1         1         1         1
3T0CA           0         0         0         1         0
4IAOB           0         0         0         0         0
4HCFB           1         0         0         0         0
2LKPB           1         1         0         1         0
3S32A           0         0         0         1         0
2LNJA           1         0         0         0         0
4JGLA           0         0         0         0         0
4H4JA           0         0         0         0         0
4DH2B           0         0         1         0         0
4F0PD           0         0         0         1         1
3SIGA           1         0         0         0         1
3VSRA           0         0         0         0         0
3B0ZB           1         1         0         0         1
3R0ED           0         0         0         0         0
3S97D           0         0         0         0         0
3VGJB           0         1         1         1         1
4F2DA           0         0         0         0         0
3B1FA           0         1         0         0         0
4AL0A           0         1         1         0         1
3UWTA           1         0         0         1         0
4EP4B           0         1         0         0         0
3TADA           1         1         1         1         1
3TOJB           0         0         0         0         0
4J2WB           0         1         1         1         0
3Q6QA           0         0         0         0         0
4JSDA           0         0         0         0         0
4F2BB           0         0         0         0         0
3RLMA           0         0         0         0         0
4IQ0A           0         0         0         0         0
3UN4T           0         0         0         0         0
3UCQA           0         1         1         0         1
3SYVA           1         1         1         1         1
2M3DA           0         0         0         0         0
4EUKB           1         1         0         0         0
4JNYA           1         1         0         1         1
4DCKA           1         1         1         1         1
3J38O           1         0         1         1         1
2Y73B           0         0         0         0         0
3U3LC           0         0         1         1         1
4FD0A           0         0         0         0         0
4EFCB           0         0         0         0         1
3TT9A           1         1         0         1         0
4H3EB           0         0         0         0         0
4LUQA           0         0         0         0         0
4B8TA           1         0         0         1         0
4MYBA           0         0         0         0         0
2YCNB           0         0         0         0         0
4DJDE           0         0         0         0         0
3S8MA           0         0         0         0         0
4BEGB           0         0         0         0         0
3V64A           0         1         0         1         0
4B87A           0         0         0         0         0
3ATSA           0         0         0         0         0
4B6RC           0         0         0         0         0
3RBTD           0         0         1         0         1
2LOMA           0         1         0         0         0
4K0RA           0         0         0         0         0
4IV9B           0         0         0         0         0
3S6OD           0         0         1         0         1
3S0XB           0         0         0         0         0
3Q87B           1         0         1         0         0
3QJOB           0         0         1         0         0
3RXYF           0         0         0         0         0
3T05D           0         0         0         1         0
3VU2A           0         0         1         0         0
4GT6A           0         0         0         0         0
3W1SA           0         1         1         0         0
4AC6A           1         1         1         1         1
4H7OA           0         0         0         0         0
2YOAA           1         1         1         0         1
4A0CE           1         1         1         1         1
4B6EB           0         0         0         0         0
4GNOA           0         0         0         0         0
4GL3A           0         0         0         0         0
4ISCA           1         1         1         1         1
3QAEA           0         0         0         1         0
3TZUA           0         0         0         0         0
4B4TX           0         0         1         1         0
3QRPA           1         1         1         1         1
3RG0A           0         0         0         0         0
4IIWA           0         0         0         1         0
3TX1A           0         0         0         0         0
4LRUA           0         0         0         0         0
4EPOC           0         1         1         0         1
4J75B           0         0         1         0         0
4G54A           0         1         1         1         1
3TJQA           0         1         0         1         0
4GOUA           0         1         1         1         1
4DXLA           0         0         0         0         0
3WA5B           1         1         0         1         1
4EQQA           1         1         0         1         0
4EHIA           0         0         0         0         0
4IVNB           1         1         0         1         0
3J21D           1         0         1         1         1
4LDGA           0         1         1         0         1
3QRAA           0         0         0         0         0
3RSTA           0         0         0         1         0
3QECA           0         0         0         0         0
3T66A           0         0         0         0         0
4KVHA           0         0         1         0         1
4KQWA           0         0         0         0         0
3T4JB           0         1         1         1         1
4KGHA           1         0         0         0         0
4MDWA           0         0         0         0         0
4DM5D           1         1         1         1         0
4AC5M           0         0         0         0         0
4AT7B           0         0         0         1         1
3U4HB           0         0         1         0         1
3S3ZA           0         0         0         0         0
4KFWB           0         0         0         0         0
3S2XB           0         0         0         0         0
4IQYB           0         0         0         0         1
4HFSB           0         0         0         0         0
4I5LE           0         0         0         0         0
4GHBB           0         0         0         0         0
3RRMC           0         0         0         0         0
3VQ1C           1         1         1         0         1
4IJZB           0         0         0         0         0
3VOXD           1         1         1         1         1
4FE1F           0         0         0         0         0
4BK4B           0         0         0         0         0
3RGWS           0         0         0         0         0
4GJID           0         0         0         0         0
4F9DB           0         0         1         0         0
3UBHA           0         0         1         0         0
4DS1C           0         0         0         0         0
2M2BA           1         1         0         1         0
4A34T           0         1         0         0         0
4AWXB           1         1         0         0         1
3TVIL           0         0         0         0         0
3RRMB           0         1         1         0         1
2YCKX           0         0         0         0         0
2Y9RT           1         0         0         0         0
4H8EA           1         1         1         1         1
4DKWA           0         0         1         0         1
3QH9A           1         1         1         0         1
3TYKA           0         0         0         0         0
3USQA           0         0         0         0         0
4ATNA           0         0         1         0         1
3SPTA           0         0         0         0         0
3RCPA           1         0         0         0         0
4I5TB           0         0         0         0         0
4FFEZ           0         0         1         0         0
2Y7TT           0         0         0         0         0
3J32B           0         0         0         0         0
3R87A           0         0         0         0         0
4E0SA           0         0         0         0         0
3TAXA           0         0         0         0         0
4GSLD           0         0         1         1         0
3W1OB           0         1         1         0         0
2M5GA           0         0         0         0         0
4FBYP           0         0         0         0         0
4FZ4A           1         0         1         1         1
4BJJB           0         0         0         0         0
3U43B           1         0         1         0         1
3R24B           0         0         0         0         0
4AQLA           0         0         0         0         0
3QRLA           1         1         1         0         0
4EWIB           1         1         1         1         1
2LQ8A           1         1         1         0         1
4J7OA           1         1         1         1         1
3ZFWB           1         1         1         1         1
4FXTL           0         0         0         0         0
2LVVA           0         0         0         0         0
4GE1A           0         0         0         0         0
4NAVC           1         1         0         0         0
3ZJXA           0         0         0         0         0
4FOQA           0         0         0         0         0
4FFLA           0         0         0         0         0
3U26A           0         0         0         1         0
3RX9A           0         0         0         0         0
4GMOA           0         0         0         1         0
3QUNA           0         0         0         0         0
4GZRD           0         1         0         0         0
4FG6B           0         1         0         0         0
4KF8B           0         1         0         0         0
4K0MC           0         0         0         0         0
4AG5A           0         0         0         1         0
4IIBB           0         0         0         0         0
3TG1B           1         1         1         1         1
3QZ3C           0         0         0         0         0
3Q8XD           1         0         1         1         1
3TY6A           0         0         0         0         0
4DDPA           0         0         1         0         0
3TJYA           1         1         1         1         1
4ICIA           0         0         0         0         0
3SJRD           1         1         0         1         0
4G7NB           1         0         1         0         1
2Y7CC           0         0         0         0         0
4JO8A           0         0         0         0         0
4HETB           0         0         0         0         0
3RMUD           0         0         0         0         0
2LYAA           1         1         1         1         1
4ANKB           0         0         0         0         0
3U7IA           0         0         1         1         0
3R90A           0         0         0         0         0
3J4AI           0         0         0         1         0
4BUJH           0         0         0         0         0
4AMQA           1         1         1         1         1
3TUIA           0         1         0         0         0
3W3SA           0         0         1         0         1
2M1ZA           1         0         0         0         0
3VAYA           0         0         0         0         0
3VB9A           0         0         1         0         0
4B4SA           0         0         0         0         1
4LB8A           0         0         0         0         0
3RLBA           0         0         0         0         0
2LCKA           0         0         0         1         0
3ZM8A           0         0         0         0         0
4ACJA           0         0         0         0         0
4J5IH           0         0         0         0         0
4IJAA           0         1         1         0         0
4JC8B           0         0         0         1         1
1VU23           0         0         0         0         0
4IGBC           0         0         0         0         0
4GUCB           0         0         1         0         0
3RNSA           0         0         0         0         0
3QB7D           0         1         1         1         1
3RPEB           0         0         0         0         0
4HYCH           0         0         0         0         0
4JPRA           1         1         0         0         0
4JW1B           1         0         0         0         0
3QXYB           0         1         1         1         0
3R6NB           0         1         1         1         1
3T94F           0         0         0         0         0
4KKPB           0         0         0         0         0
4KT6C           1         0         1         1         0
3B1NB           0         0         0         0         0
4BF3B           1         0         0         0         0
3RN9C           1         1         1         0         1
3SLZB           0         0         0         0         0
3S84B           1         1         1         1         1
3WINB           0         0         0         0         0
4HWVB           0         0         0         0         0
4DZOB           1         1         1         1         1
4F8DB           1         1         1         0         1
3SKVB           0         0         0         0         0
2LF4A           0         0         0         1         0
3ZC7A           0         1         1         1         1
4GS4A           0         0         1         1         1
3ZGJB           0         0         0         0         0
2LMEC           0         0         0         0         0
2LBBA           1         0         0         0         0
4FZMA           0         0         0         0         0
4ARHA           1         0         1         0         0
2LTLA           0         1         1         1         0
4JRNA           0         0         0         1         0
3RZVA           0         0         0         0         0
2Y66A           0         0         0         0         0
4J0NB           0         0         0         0         0
3SF5A           0         1         0         1         0
4DYCB           1         0         1         1         1
4DEXB           1         1         1         0         1
3W1HE           0         1         1         1         1
3TYYB           1         1         1         0         1
4HHHS           0         1         1         0         1
4C3SA           0         0         0         0         0
1VU2x           1         1         1         0         1
4GMP0           0         0         0         0         0
3SJ5B           1         0         1         0         1
3V7DC           1         1         1         0         1
2LD7A           1         0         0         0         0
3S4RB           1         1         1         0         1
4AJ5H           1         1         1         0         0
3UANB           0         1         1         0         1
4IHQC           0         1         1         0         1
4LRHH           0         1         1         0         1
2YFRA           0         0         0         0         0
3UQ3A           0         1         1         0         1
4I77Z           0         1         0         0         1
4GBMA           1         1         1         1         1
3TWIA           0         0         0         0         0
4K1NB           0         1         0         1         1
4F7BF           0         0         0         0         0
4GNSB           0         1         1         0         0
2LE0A           1         1         0         0         1
3T8WL           0         0         0         0         0
2LX9A           1         1         1         0         1
4AG7B           0         1         0         0         0
4E2OA           0         0         1         0         0
3QTYA           0         0         0         0         0
4GUDB           0         0         0         0         0
4KMQA           0         0         0         0         0
4JE3B           1         0         0         0         0
4I83F           0         1         0         0         0
4AP2A           0         1         1         0         1
3T1HD           0         1         1         1         1
4BJYA           0         0         0         0         0
4E1OA           0         0         0         0         0
3UK7C           0         0         0         0         0
4ASVB           1         1         0         0         0
3IZXC           0         0         0         0         0
4GR2B           1         1         1         1         1
3SQ3D           0         0         1         0         1
4LSDA           0         1         0         0         1
4HR9B           0         1         1         0         1
3TOQA           0         0         0         1         0
4MOZE           0         0         0         0         0
4EF4B           0         1         0         1         0
4BA1I           0         0         0         0         0
4FINB           0         0         1         1         0
4IFDD           0         1         0         1         0
3VA7A           0         0         0         0         0
4INWA           1         0         0         0         0
3W2ZA           1         1         1         0         0
3QWNA           0         0         0         0         0
4I84B           0         0         0         0         0
3S9YA           0         1         1         0         0
4B1MA           0         0         0         0         0
3ZV0A           0         1         1         1         0
3V3EA           0         0         0         0         0
4HWMA           0         0         0         1         1
3S7ZB           0         0         0         0         0
3SCFA           0         0         0         0         0
3J5MI           0         0         0         0         0
1VU2w           1         1         1         1         1
3URGA           1         0         1         0         0
4FAOV           0         0         0         1         0
2Y60A           0         0         0         0         0
4G9OA           0         0         0         0         0
3U8ZD           1         0         1         0         1
3TDGA           0         1         1         1         1
4JJ0B           0         0         0         1         0
4IT5A           1         1         1         1         1
3U0IA           0         0         1         0         1
3V42B           1         0         1         0         1
3TXVA           0         0         0         0         0
2YNKA           0         0         0         0         0
2LU2A           1         1         0         1         0
4FCNA           0         0         0         0         0
3R2JA           0         0         0         0         0
3SPSF           1         1         1         1         1
4AY9Z           0         1         1         1         1
4K6AB           0         0         0         0         0
4BKFD           0         1         0         0         0
3U28C           1         0         0         0         0
4AW7A           0         0         0         0         0
4ATMA           0         1         1         1         1
4J3GA           0         0         0         0         0
4DVEA           0         0         0         0         0
4LC9A           0         0         0         1         0
4MLIC           0         0         0         0         0
4M1JA           1         0         0         0         0
3S8PB           0         1         1         1         1
4GMGD           0         1         0         0         0
4DDQA           0         1         1         1         1
3U7QC           0         0         0         0         0
3ZHED           0         1         1         1         1
3QCPA           0         0         0         0         0
3ZJDB           1         1         1         1         1
4HYQA           0         0         0         0         0
3ZH9B           0         1         1         1         1
4ECNA           0         0         0         0         0
3VPBD           0         0         0         0         1
3V5XB           1         1         1         1         1
3UAOH           0         0         0         0         0
3UCLA           0         0         0         0         0
3QFMB           0         1         1         0         0
3B0GA           0         0         0         1         0
4AVDA           0         0         0         0         0
4BBPA           0         0         0         0         0
3QDPA           0         0         0         0         0
3VYRB           0         0         0         0         0
2LSOA           0         1         1         1         1
4F0DB           1         0         0         0         1
3SZTB           1         1         1         0         1
3QS7A           1         1         1         1         1
3T8JA           0         0         0         0         0
3TRSD           0         0         0         0         0
4BKWA           0         0         0         0         0
4HH0A           0         1         0         1         1
3TS3A           0         0         0         0         0
4GXWB           0         0         0         0         1
3TIRA           0         0         0         1         1
3S9JA           0         0         1         0         0
2M2JA           1         0         0         0         0
4HL7B           0         1         1         1         1
3VRHA           1         0         1         0         1
2L9FA           0         1         1         0         1
3T38B           1         0         0         0         0
2L8VA           1         0         1         0         1
4JHCA           0         1         1         1         1
3T4NA           0         0         0         1         0
3VY8X           0         0         0         0         0
4IOZD           1         1         1         0         1
4AURA           0         1         1         1         0
4DYJA           0         0         0         0         0
3R24A           0         0         0         0         0
3QWRB           0         1         0         1         0
3VGIA           0         0         0         0         0
3UUWD           0         1         1         0         0
4H08A           0         0         1         0         0
3T43B           1         0         0         0         0
4L7MB           1         1         1         0         0
2LW3A           0         0         0         0         0
3ZMNB           0         0         0         0         0
4EIBB           0         0         0         0         0
4JSNA           0         1         1         1         1
3TSNA           0         0         1         0         0
2LR4A           0         0         0         0         0
4FNFJ           0         0         0         0         0
4BLUB           1         1         1         1         1
3TFYC           0         0         1         0         1
4B4TW           0         0         0         1         0
3W9KA           1         1         1         1         1
4AYJD           0         0         1         0         0
4AMCA           0         0         0         0         0
3RGOA           0         1         1         1         1
3QWEA           0         1         1         1         1
3ZUXA           0         0         0         0         0
3ZXSA           0         0         1         0         1
3TONB           0         0         0         0         0
4I3MA           0         1         0         1         1
2LS01           0         0         0         0         0
3RQED           1         1         1         1         1
3TW8C           0         0         0         0         0
4B9YA           0         0         0         0         0
4GF7A           0         0         0         0         0
3ZBGA           0         0         0         0         0
4K02B           0         0         0         0         0
4G59D           0         0         0         0         0
3SOTA           0         0         1         0         0
3RNNA           0         0         0         1         0
4ITCA           0         0         0         0         0
4GUAA           0         0         0         0         1
3RAMA           0         0         0         0         0
4JJQA           0         1         1         0         0
3T7ZA           1         0         1         0         0
3TQRA           0         0         0         0         0
4GL6B           1         0         1         1         0
3R6FA           0         1         1         0         1
3UNTA           0         0         0         1         1
3J39Y           1         1         1         1         1
3RBYB           0         0         0         0         0
4IL3B           0         1         1         0         0
3RF9B           0         0         1         1         1
4GKLB           0         0         1         0         1
2M30B           1         1         1         1         1
4IGLA           0         0         0         0         0
3V8EG           0         0         1         0         0
4BG2B           0         0         1         1         1
4JEHA           0         1         1         1         1
4GXZD           0         0         0         1         0
4GCVA           1         1         1         1         1
4GYBA           0         0         0         0         0
4DZID           0         0         0         0         0
3QH2A           0         1         1         1         1
4JHYA           1         0         0         0         0
3SMAD           1         0         0         1         1
4HCRB           0         0         0         0         0
4JX0B           0         0         0         0         0
4DQ0A           0         0         1         0         0
3J39X           0         1         1         1         1
2YN2A           0         0         0         0         1
3SZ7A           0         0         0         0         0
2M4VA           1         0         1         1         1
4AE5D           1         1         1         0         0
2YGWB           0         1         0         0         1
3SF5B           0         0         0         1         0
3Q7JB           0         0         1         0         1
3ZUAA           0         1         1         1         1
4C2MP           0         0         0         1         0
4HS1A           1         1         0         0         0
2YCBA           0         0         1         1         1
3ZEYD           1         0         1         1         1
4B8XB           1         0         0         1         0
4EE9A           0         0         0         0         0
3RPDB           0         0         1         1         0
3ZNJf           1         1         1         0         1
3Q9DB           1         1         1         1         0
4IYJB           0         0         0         0         0
3REDA           0         0         0         0         0
4K8RB           0         0         0         1         0
4EIRB           0         0         0         0         0
4K1PA           0         1         1         1         0
3TQ7B           1         1         1         0         0
3U0JA           0         1         0         1         1
3AU2A           1         1         1         1         1
4K6JA           0         1         0         1         0
4FCJB           0         0         0         0         0
3QTBB           0         0         1         0         1
4ACYA           0         0         0         0         0
4GA0A           1         1         1         1         1
4KJMB           0         0         0         0         0
3USSA           0         0         1         0         1
3TP9B           0         0         0         0         0
4IFDK           1         1         1         1         1
4HJ1D           0         0         0         0         0
4I3GA           0         0         0         0         0
3ZS3A           0         0         0         0         0
3SY1A           1         1         0         1         1
3R5YD           1         0         0         1         1
3VHKA           0         0         1         1         1
4KVMA           0         1         1         1         1
4IO9P           1         1         1         1         1
3U4KA           0         0         0         0         0
4BSZB           0         0         0         1         0
3J38Z           1         1         1         1         1
2YH3A           0         0         0         0         0
3SQGC           1         0         1         1         1
3V85A           1         0         1         0         1
4IITA           1         0         1         1         0
4LIRB           0         0         0         0         0
4FI5A           1         1         1         1         1
3SEKC           0         0         0         1         0
4LQ8B           1         0         0         1         0
2LNIA           1         1         1         0         1
3TVVB           0         0         0         0         0
4AI4A           1         0         0         0         0
3J4QA           0         0         1         1         0
4L8HB           0         0         0         1         1
4N69B           0         0         0         0         0
4DLQA           0         1         0         0         1
4GV7D           0         0         0         1         0
3RHGA           0         0         0         0         0
3QJ8B           0         0         0         0         0
4F3VA           0         0         0         0         0
3QPDA           0         0         0         0         0
3VU1B           0         0         1         0         1
4GPVB           0         0         0         0         0
4EPOA           0         0         0         1         0
2LPMA           1         1         0         1         0
3SVKB           0         0         0         0         0
3RH7F           0         0         0         0         0
4KQAA           0         1         1         1         1
3RFZB           0         0         0         0         0
4D9GB           0         0         0         0         0
3V1XA           0         0         0         0         0
4LGLB           0         0         0         0         0
4DF0B           0         0         0         0         0
4JLQA           1         1         0         0         0
4IAUA           0         0         0         0         0
4LUQC           1         1         1         0         1
3ZIBD           1         0         0         0         0
3T15A           0         0         0         0         0
2LG7A           0         0         0         0         0
3RRKA           1         1         0         1         1
2YC0A           0         0         1         0         0
4JBCB           0         0         1         0         1
2LY8A           0         1         1         1         1
4KW2A           0         0         0         0         0
3RPCA           0         0         0         0         0
3U4TB           0         0         1         0         1
4J4JB           1         0         0         0         0
2M3KA           1         1         1         0         1
3TCAB           0         1         1         1         1
3UAFA           0         0         0         0         0
4IR0B           0         1         1         1         1
2Y5YB           0         0         0         0         0
3U5RH           0         0         0         0         0
4AUPB           0         0         1         0         1
4BIFA           0         0         0         0         0
2LOQA           0         0         0         0         0
4APXB           0         0         0         0         0
4AQSA           0         0         0         0         0
3TUFB           0         0         0         1         0
4BXKA           0         0         1         0         0
4GPSA           0         1         1         1         0
4FVSA           0         0         1         0         0
3UUXC           1         1         1         1         1
4HWUB           0         0         0         0         0
4DWRC           0         0         1         1         1
3R4YB           0         0         0         0         0
4JPQA           0         0         0         0         0
3RFUA           0         0         0         0         0
3W5MA           0         0         0         0         0
4IN3D           0         1         1         1         0
4DU6E           0         1         1         1         1
4GB0A           0         1         1         0         1
4BQHA           0         0         0         1         1
2L90A           0         0         0         0         0
3ULTA           1         0         0         0         0
3V67B           1         0         1         0         1
4HG2B           0         0         0         0         1
3QMLC           1         1         1         1         1
3QSEB           0         0         0         0         0
4BDWA           0         0         0         0         1
3ZVLA           0         0         0         1         0
4I1LA           1         1         0         0         0
3T0YC           1         1         0         1         1
4IDHA           0         0         0         0         0
3R3EA           0         0         0         0         0
4HDEA           0         0         1         0         0
4GT2G           0         0         0         1         0
2LPEA           1         1         1         1         1
3VVXB           1         1         1         1         1
3TGOC           0         0         0         1         0
2YGDX           0         0         1         0         1
4IXQE           0         0         1         0         0
3RLCA           0         0         0         0         0
4LG1C           1         0         0         0         0
3SXUB           0         1         0         1         0
3J40A           0         0         0         0         0
3S52A           0         0         0         1         0
3UE9A           0         0         0         0         0
3S5TA           0         0         0         0         0
4I4CB           0         1         1         1         0
4JMQD           0         0         0         0         0
4EROA           0         0         0         1         0
3J20Q           1         1         1         1         1
3R07C           1         1         0         0         0
4HBZA           0         0         0         1         0
4L8RC           1         1         1         1         1
4K7HE           0         1         0         0         1
4EYYQ           1         1         1         1         1
2YHBA           0         0         0         0         1
4HFKC           0         0         0         0         0
4GKMA           0         0         0         0         0
3TC3B           0         1         1         0         1
2YK4A           0         0         1         0         1
4FCZA           1         0         0         0         0
4JAYA           0         1         1         1         1
4B4TH           0         0         1         1         1
3SUBB           0         1         1         0         0
3UT4B           1         1         1         0         0
4B94D           1         1         1         1         1
4EHWA           0         1         1         0         1
2LR6B           1         1         0         0         0
4I6PB           1         0         0         0         0
4JAKB           0         0         0         0         0
3VTXB           1         0         1         1         0
4MO1B           0         1         0         0         1
4JG9B           0         0         0         0         0
4C2MO           0         0         0         0         0
3QPSA           1         1         1         1         0
4G1PA           0         0         0         0         0
2LJPA           1         1         1         1         1
3SHDA           0         0         0         0         0
4HZ9C           0         0         0         0         0
4JO0A           0         0         1         0         1
3W1EA           0         1         0         1         0
3QB0D           0         0         0         1         0
3RQZA           0         0         0         0         0
4FRYB           0         1         0         1         0
4BR9B           0         0         0         1         0
3ZMSB           0         1         0         1         1
3TNYA           0         0         1         0         0
2M4NA           1         0         0         0         0
4H63Q           1         1         1         1         1
2LWYA           0         0         0         0         0
3RJUA           0         0         0         0         0
3VYXA           1         1         1         1         1
4I79B           0         0         0         0         0
3RMQA           1         0         0         1         1
3SMTA           0         0         1         1         1
3SQGA           0         0         0         0         0
4G0SB           0         0         0         0         0
4DGKA           0         0         0         0         0
3R8YD           0         0         0         0         0
3RLMC           0         0         0         0         0
4LMOD           1         1         1         0         1
3WFZD           0         0         0         0         0
3RFIA           1         0         0         0         0
3AWMA           0         0         0         0         1
3T54A           0         0         0         0         1
4C0DA           0         1         0         1         1
3QTAB           0         0         0         0         0
4A7WB           0         0         0         1         0
4H63K           1         1         1         1         1
3VTWC           0         1         1         1         1
4BWZA           0         0         0         0         0
4GIOB           1         1         1         1         1
4B4UA           0         0         0         0         0
3RNVA           0         0         0         0         0
4KAVA           0         0         0         0         0
4EI0B           0         0         0         0         0
3QH4A           0         0         0         1         0
4HKAA           1         1         1         1         1
2LROA           0         0         0         0         0
4AF8A           0         0         0         0         0
3SAFB           0         1         1         1         1
4GH9A           1         0         0         0         0
4GK0B           0         1         0         0         0
3TV5C           0         0         1         1         0
4BUJF           0         1         1         1         0
3SX1A           0         0         0         0         0
2LTBA           0         0         0         0         0
4HFKD           1         1         0         1         0
3RF7A           0         0         0         0         0
3V70B           0         0         1         1         1
3ZW5B           0         0         0         0         0
3U34D           0         0         0         0         0
4HAAD           0         0         0         0         1
4M4XB           0         0         0         1         0
4ASUF           0         0         0         1         0
2LC3A           1         0         1         0         0
4M5DA           0         0         1         1         0
2Y8NC           0         0         0         0         0
3SP8A           0         0         1         0         1
4AOGA           0         0         0         0         0
3QB4D           0         0         0         1         0
3QFYA           0         0         0         0         0
3ZGLB           1         0         0         0         1
2LFEA           0         0         1         0         0
2YO0A           0         0         0         0         0
4H7UA           0         0         0         0         0
2YFIK           0         0         0         0         0
3ZDLA           0         0         0         1         0
4G6UA           0         0         0         1         0
3SI5B           0         1         1         0         1
4K5LA           0         1         1         1         0
2YM9A           0         0         0         1         0
4MUDA           1         1         1         0         1
4F1IA           0         0         0         1         0
4KRXC           0         0         0         0         0
3S2JA           0         0         0         0         0
4GZAG           0         0         0         0         0
2LP4A           0         1         0         1         0
4DIDB           1         1         1         1         1
2M67A           0         0         0         0         0
4DT5B           0         1         0         0         0
2Y4JB           1         1         1         0         1
4FB7A           0         0         0         1         0
4DOHB           0         0         0         0         0
4FMBA           0         0         0         1         0
3S79A           0         0         1         0         1
2LOZA           0         0         0         0         1
3USTA           1         1         1         1         1
4IPIA           0         0         0         0         0
4JUYA           1         1         1         1         1
3RMHB           0         1         1         0         1
4B2OA           0         0         0         0         0
4FL4J           1         1         1         0         1
3UCJB           0         0         0         0         0
4GOVB           0         0         0         1         0
2LP8A           0         1         1         0         0
4KITB           0         0         0         1         1
4AQBA           0         0         0         0         0
4AYBK           0         1         1         1         1
4L1NA           1         0         1         0         0
3TBJA           0         0         0         0         0
4DQAA           0         0         0         0         0
4C79B           0         0         0         0         0
3Q9BL           0         0         0         0         0
4K7GD           0         0         0         0         0
4IYKA           0         0         0         0         0
3TC8B           0         0         0         0         0
3T7IB           1         1         1         0         1
3UKHH           0         0         0         0         0
3QP3A           0         0         0         0         0
4KVQA           1         1         0         1         0
4G1IB           1         0         1         1         1
4DQ9B           0         0         1         1         0
3J41A           0         1         0         0         0
4BWCA           0         0         0         0         0
1VTZ7           0         0         0         0         1
4BEPB           0         0         0         1         0
4AGTA           0         0         0         0         0
3RJ2X           0         1         0         0         0
4EE3C           0         0         0         0         0
4KUIA           1         1         1         0         1
4GC1B           0         0         0         0         0
4FQEA           0         0         1         0         0
3ZY2A           1         0         0         0         0
3VVBA           0         1         0         1         0
3T3WF           0         0         0         0         1
3QKYA           1         1         1         0         1
4H2SA           0         0         0         0         0
4K1CB           0         0         0         0         0
4FM3A           1         1         1         1         1
3VW9B           0         0         0         0         0
4GUZD           0         0         0         0         0
2M19A           1         0         0         0         0
4BE3B           0         0         0         0         0
4AHWA           0         0         0         0         0
3SHRB           0         0         0         1         0
2LCQA           0         0         1         1         1
3QXFD           0         0         1         0         0
4F48B           0         0         0         0         0
4K6MB           0         0         1         0         1
3ZIAQ           0         1         0         1         1
4GEKG           1         1         0         0         0
2LOSA           0         0         0         0         0
4EW5B           0         0         0         0         0
4HKRB           0         1         1         0         0
3QH0B           0         0         1         0         0
4IUSA           0         0         0         0         0
4F3QA           0         0         0         1         0
3VBBA           0         1         1         1         1
3RSED           0         0         1         1         1
4GKFB           1         1         1         1         1
4ANNA           1         1         1         1         1
3RBIB           0         0         1         1         0
3RKOB           0         0         0         0         0
3R08E           1         1         0         0         0
4N5WB           0         0         0         0         0
3VSFA           0         0         0         0         0
3UN9C           1         1         0         0         0
3VWIA           0         0         0         0         0
3U39A           0         0         0         0         0
4M5DB           0         1         1         1         1
3R4RB           0         0         0         0         0
4L1MA           0         0         0         0         0
4AVAA           0         0         0         0         0
3W7SA           0         0         0         0         0
3ZKJC           1         0         0         1         0
3R5FA           0         0         0         0         0
3RSRA           0         0         0         1         0
3S9OC           1         1         0         1         0
4A9CB           0         0         1         0         0
4FNAA           0         0         1         0         0
4FSCD           1         1         1         1         1
3RCCL           0         0         0         0         0
3VCXB           0         0         0         0         0
2LM9A           1         1         1         1         1
3V8OB           0         0         0         0         0
4II1D           1         0         0         0         0
4I2WA           0         1         1         1         1
3Q6KB           0         0         1         0         0
4JGSA           0         1         0         1         1
4AQ5C           0         0         1         0         0
2YB8B           0         0         0         0         0
3T61B           1         1         0         0         1
3TR8B           1         1         1         1         1
4DJDF           0         0         0         0         0
3ZCIA           0         1         1         1         0
2LL0A           1         1         1         1         1
4BL0A           0         1         0         0         0
4JEIA           0         0         0         0         0
3VYLH           0         0         0         0         0
3VOUB           0         1         1         0         1
2M47A           0         0         1         0         0
3QR6A           0         0         0         0         0
4EMBD           0         0         1         1         0
3QG9A           0         1         1         1         1
4C12A           0         0         0         0         0
4DAYA           0         1         0         0         0
2YPTE           0         1         1         0         0
2YGQA           0         0         0         0         0
3WDZA           0         0         0         0         0
4A5GB           0         0         0         0         0
4F7GA           0         1         1         1         0
4A20A           0         1         0         1         0
4FR0A           0         0         0         0         0
2YAYA           0         0         0         0         0
4EO0A           1         0         0         0         0
3TACB           0         1         1         1         1
4M88A           0         0         0         0         0
4M75N           0         1         1         1         0
4IULB           1         1         1         1         1
4H43B           1         1         1         1         1
3W3DB           0         0         0         0         0
4K7CA           0         0         0         0         0
4AAYG           0         0         0         0         0
4C8QG           1         0         1         1         1
4IGOA           0         0         0         0         0
3ZQFA           1         1         1         1         0
3VM5A           0         0         0         0         0
3R74B           0         0         0         0         0
3ZYVD           0         0         0         1         0
3QXCA           0         1         0         0         0
3UNOL           0         1         1         0         0
3RI7E           1         0         1         0         0
2YEQA           0         0         1         0         0
3RLFF           0         0         0         0         0
2YHWA           0         0         0         0         0
3ZG7B           0         0         0         0         0
4GTMA           0         1         1         1         1
3SK7B           0         1         1         1         1
4A5MH           1         1         1         0         1
4HN1D           0         0         0         0         0
4H40B           0         0         0         0         0
3TE6B           0         1         1         1         1
2YGLB           0         0         0         0         0
3QG5D           0         0         1         0         1
3UMDA           1         0         0         0         0
3VENA           0         0         0         0         0
3SNFA           0         0         0         0         1
4EV1A           1         0         1         1         0
4H1XA           0         0         0         0         0
2LLZA           1         1         1         0         0
4E3WB           0         0         0         0         0
4BAXJ           0         0         0         0         0
3UFIA           0         0         0         0         0
4HX0A           1         1         1         0         1
3RPNA           1         1         0         0         0
4B3FX           0         1         1         1         1
4EKFA           1         1         1         1         1
4FMNA           0         1         1         0         0
3QBCB           0         1         0         0         1
4B8VA           0         0         0         0         0
2Y69W           1         1         1         0         1
4FMMA           1         0         1         0         1
4K34B           0         1         0         1         0
4E2GA           0         0         0         0         0
4J2JC           1         0         0         0         0
4JG5A           0         0         0         0         0
3WC4A           0         0         0         0         0
2LW6A           0         1         0         0         0
3QBRX           0         1         1         1         0
3R9WA           0         0         1         0         1
4HRQB           0         0         0         0         0
3R1FG           1         1         0         1         1
3ZFVD           0         1         1         0         1
3RPTA           0         0         0         0         0
2LSLA           1         1         1         1         0
4F4CA           0         0         0         1         0
4FCGA           1         1         1         1         1
3SH4A           0         0         0         0         0
3ZF8A           0         0         1         1         0
4FZBP           0         1         1         1         1
4FQND           1         1         1         1         1
4AYBG           0         1         1         1         0
4B5CC           0         1         0         1         0
3W3ZA           0         1         0         0         0
4GAMM           1         1         1         1         1
4IA5A           0         0         0         0         0
3VJJB           0         1         1         1         1
4I9XC           0         0         1         1         0
4LEUA           0         1         1         0         1
4E1QA           0         0         0         0         0
3S5CG           0         0         0         0         0
3SM3A           0         0         1         0         0
4E4RA           0         0         0         0         0
2LQ4p           0         0         1         0         1
4H17A           0         0         0         1         0
4B8EB           0         0         1         0         0
4ANRA           0         0         0         0         0
3SGIA           0         0         0         1         1
2LN7A           0         0         0         0         0
3SI0A           0         0         0         0         0
4FMUA           0         1         1         1         1
4M8KB           0         0         0         0         0
4B7LB           0         0         1         1         0
4B4TR           1         1         1         1         1
4FGUB           0         0         0         0         0
2YGKB           1         1         1         1         1
3W4ID           0         0         0         0         0
4JOQB           0         0         0         0         0
3SFTA           0         0         0         0         0
4IU6A           0         0         0         0         0
3TLAB           0         0         0         0         0
3SP4B           0         1         1         0         0
3QFWB           0         0         0         0         0
3RGCB           1         1         1         1         1
3W1WA           1         1         1         1         1
2M38A           1         1         0         1         0
2LAAA           0         0         0         0         0
4DX9y           0         0         0         0         0
4H7LB           0         1         0         0         0
4MXWD           0         0         0         0         0
4ICHB           1         1         1         1         1
4LGCA           0         0         0         0         0
3J40L           0         0         0         0         0
4DDOA           0         0         0         0         0
4DZSB           1         1         1         1         0
4I0WB           0         0         0         0         0
4B4TU           0         0         1         1         0
4H18D           0         0         0         0         0
3SQWA           0         1         1         1         1
4FNPA           0         0         1         0         1
3SGGA           0         0         0         0         0
2LFGA           0         0         0         0         0
4J2GB           0         0         0         1         0
4DENA           1         0         0         0         0
3ZMOA           0         0         0         0         0
3QMQD           1         1         1         0         1
3S18A           0         0         0         0         0
3V47C           0         0         0         0         0
4GO6D           0         0         0         1         0
4KMOB           1         1         1         1         1
4HZUS           0         1         0         0         0
4DBXA           0         1         1         1         0
4AE7A           1         0         0         0         0
3QT1I           1         0         1         0         1
2LGRA           0         1         0         1         0
4F7DB           0         0         0         0         0
4C98A           1         0         0         1         1
4JIVD           0         0         0         0         0
4C1RA           0         0         1         0         0
3QWRA           0         0         1         0         0
3SXWA           0         0         0         0         0
3TREA           0         0         0         0         1
3V0CA           0         1         1         0         0
3SWWA           0         0         1         0         0
4HG6A           0         1         0         0         1
4ME7F           1         1         1         0         1
3RQRA           1         1         1         1         1
4DEZA           0         0         0         1         0
4DWEA           0         0         1         0         0
3W1ZD           0         0         0         1         0
4EMEA           0         1         1         0         0
3VR8D           0         1         0         0         0
4E9KA           0         0         0         0         0
3SOYA           0         0         0         0         0
4DCBA           0         0         0         0         0
2Y9AO           1         0         1         1         1
4B8BB           0         1         1         0         0
3RK6B           0         1         0         1         0
2LCDA           1         1         1         1         1
3V10B           0         0         0         0         0
3UB6A           0         0         1         0         0
4F6SB           0         1         0         0         1
4BVQB           0         0         0         0         0
3QAOA           1         1         1         1         0
3VMNA           0         0         0         0         0
3UC2A           1         0         0         0         0
4E61B           1         1         0         0         0
3QQCA           0         0         1         0         1
4ATUI           0         0         1         1         1
4GFJA           1         1         1         1         1
4ESYB           1         1         0         0         1
4FTEA           0         0         0         0         0
3QR8A           0         0         0         0         0
4GLPA           1         1         0         0         0
3RODA           1         0         0         0         0
3U65B           0         0         0         1         1
2YBB7           0         1         1         0         1
4A0FB           0         0         0         0         0
3ZDNA           0         0         0         0         0
3J0KH           0         1         1         1         0
2LFCA           0         0         1         0         0
3U9RB           0         0         0         0         0
4BXZX           0         0         1         1         1
4HJIB           0         0         0         0         0
3VBIA           0         0         0         0         0
2LMLA           1         1         1         0         0
4LZPD           0         1         1         1         1
3SM8A           0         0         0         0         0
4M57A           1         0         0         0         0
4K0OA           0         0         0         0         0
3T1HB           0         1         1         1         1
3SKSA           0         0         1         0         0
2Y69T           0         0         0         0         1
3ZXRA           0         0         0         0         0
2L9SB           1         0         1         1         0
3WINC           0         0         0         0         0
4LFYA           0         0         0         0         0
3AUJB           1         0         0         1         0
3V5SA           0         0         0         0         0
4IPCA           1         1         0         1         0
4IG8A           1         0         1         1         1
4DKDC           0         0         0         0         0
3QSQA           0         1         0         0         0
4AZ0A           0         0         0         0         0
4LDQB           0         0         0         1         0
3RF2A           0         1         1         1         1
2Y69U           1         0         1         0         1
3TG3D           1         1         0         0         0
3J3VO           1         0         1         1         1
3VMMA           0         0         0         0         0
4FQTB           1         0         0         0         0
4C0DB           0         0         0         0         0
3R2IA           0         0         1         1         0
4AVZA           0         0         0         0         0
3STHD           0         0         0         0         0
3V89A           0         0         1         0         0
4H4KC           1         0         1         0         1
3V7LA           1         0         1         1         1
4DGWB           1         1         1         1         1
4HUKA           0         0         0         0         0
3V4HB           0         0         0         0         0
3VRDA           0         0         0         1         0
4EEED           1         1         1         1         0
4MI0A           0         0         0         0         1
4J8QA           0         0         0         0         0
4J05B           0         0         0         0         0
4DZRA           0         0         0         0         1
3AY5A           0         1         0         1         0
4EVZB           0         0         0         0         0
3J0HA           0         0         0         0         0
4BM5A           1         1         1         1         1
2LEZA           0         0         0         1         0
3QE7A           0         0         0         0         0
4C8QB           0         1         1         0         1
3SP1B           0         0         1         0         0
3IZVX           1         1         1         0         1
4APWP           0         0         1         0         0
4A18O           0         1         1         0         1
4AB5B           1         0         0         0         0
3QISA           0         1         1         1         1
4G9MB           0         0         0         0         0
2YK0A           0         0         1         0         1
4KRCB           1         1         1         0         1
3T0PB           0         1         1         0         0
4HMYA           0         1         1         1         1
4BAIA           0         0         0         1         0
2LPYA           1         0         1         0         1
3ZWFA           0         0         0         0         0
3VACB           0         0         0         0         0
2YEPF           0         0         0         0         0
4AMWA           0         0         0         0         0
4FW9A           0         1         0         1         1
3RF6B           0         0         0         0         0
3S25A           0         0         0         0         0
4I19A           0         0         0         0         0
4FJCG           0         1         1         1         1
4FP9A           0         0         0         0         0
4M65A           0         0         0         0         0
3TELA           0         0         0         0         0
4KX6C           0         1         1         0         1
3TUTA           0         0         0         0         0
4AD9F           0         0         1         1         0
3QZBA           0         0         0         0         0
2LGPA           1         0         0         1         0
3RM5B           0         0         0         0         0
4F03A           0         0         0         0         0
3WCYI           1         1         1         0         1
3U64A           0         0         0         0         0
3UWSA           0         1         0         0         0
4IW7A           0         1         1         1         0
4JDME           0         0         0         0         0
3T9KB           0         0         0         1         0
4JGHA           1         0         1         1         1
4ADXX           1         1         1         0         1
2L9WA           1         1         1         1         1
4GG1A           0         0         0         0         0
2M1CB           1         1         1         1         1
3S6SB           0         0         1         1         1
4B2QW           1         1         1         1         1
3T46A           1         1         0         1         1
3T7UB           0         1         0         0         0
3VPXB           0         0         0         0         0
3UMCA           1         1         0         0         0
3AX4A           0         0         0         0         0
3B03A           0         0         0         1         0
4L8RE           0         0         1         1         1
4IGEA           0         1         1         0         0
3SYND           1         0         0         1         0
3J0KG           0         0         0         0         0
4AXGB           1         0         0         0         0
2LPXA           0         0         0         0         0
3W0KB           0         0         1         0         1
3U5CU           1         1         1         0         1
4GFCA           1         1         1         1         1
4K35B           0         0         0         0         0
4KQTA           0         1         0         1         1
3UUSE           0         1         1         1         0
3SYXA           1         0         1         0         1
3QGJA           0         0         0         0         0
4I1AB           1         1         1         1         1
3SIMB           0         0         0         0         0
4AP4A           1         1         0         0         1
3RSZD           0         0         0         0         0
4BQSC           1         0         1         1         1
4FSXB           0         0         0         0         0
3W6SC           0         0         1         0         0
4A63L           0         0         0         0         0
4IITC           0         1         0         0         0
4E0AB           0         1         1         1         1
3RHYB           0         0         1         0         1
3J38D           1         1         1         1         1
4LGQA           0         0         0         0         0
4KT3A           0         0         0         0         0
3W56A           1         0         1         0         0
4ERCB           0         1         0         1         1
4I43B           0         0         1         1         1
4AZ9B           1         1         1         0         1
3U4YB           0         0         0         0         0
4F5XH           0         0         0         0         0
4EP9A           0         0         0         1         0
3TZTB           0         1         1         0         0
4FMNB           1         1         1         1         1
2M0GA           1         1         1         1         1
2LR1A           1         0         0         0         0
3RF1B           0         0         0         0         0
4BZWA           0         0         0         0         0
4E75F           0         0         0         0         0
3RIOA           1         0         0         1         0
4JM3B           0         0         0         0         0
4J80D           1         0         0         0         1
4D8BA           0         0         0         0         0
2LAKA           1         0         0         0         0
3UDFB           0         0         0         1         0
3RONB           0         0         0         0         0
3ZM7A           0         0         0         0         0
4ML9B           0         0         0         0         0
4ALBC           1         0         1         0         0
3R1HD           1         1         1         1         1
4HLQI           0         1         0         0         0
2LCJA           1         1         1         0         1
3ZL7C           1         0         1         0         0
4HPVB           0         0         0         0         0
4HKEB           1         1         0         1         0
2M9XA           1         1         1         1         1
3RFEA           1         1         0         0         1
2LSEA           1         1         1         0         1
4GEIA           0         0         1         0         0
4IJ3C           0         0         0         0         0
3AUXA           0         1         1         1         1
4M4WO           1         1         1         1         1
2Y6UA           0         1         1         1         1
4GHOB           0         0         0         0         0
3VF1B           0         0         0         0         0
4GBFA           0         0         0         0         0
2LJWA           1         1         1         1         1
4G6VA           0         0         0         0         0
3UMVA           0         0         1         0         1
4FUVA           0         0         0         0         0
3URMB           0         0         0         0         0
4BKKX           0         0         0         1         0
2YETB           0         0         0         0         0
4GWOB           1         0         0         0         0
4EA7A           0         0         0         0         0
2YG8B           1         1         0         0         0
4DX8K           1         0         1         1         1
4GT1A           0         1         0         1         1
3RV0D           1         1         1         0         1
4BMCA           1         0         1         0         0
3AYRA           0         0         0         0         0
3SY2B           0         0         0         1         0
2LE1A           0         0         0         0         1
4I6SA           0         0         0         0         0
4KRGA           0         1         1         0         1
4DRWD           1         0         0         0         0
4HN3D           1         0         0         1         0
4G01A           1         1         0         1         0
3UJ0B           0         0         1         1         1
3VAVJ           0         0         0         0         0
4C4MA           1         1         1         0         1
4HPQE           1         0         0         0         0
4ELOF           0         1         0         1         1
4I76B           1         1         1         0         1
3T7LA           1         1         1         0         1
3ZK1V           0         1         0         0         0
4DW8A           0         0         0         0         0
4BDVA           0         0         0         0         0
3VQTD           0         0         1         1         1
3T6AA           1         1         1         1         1
3J0KB           0         0         1         1         1
4L3IB           0         1         1         0         1
4G68A           0         0         0         0         0
3TJZE           1         1         0         1         1
3QPUA           0         1         1         1         1
3QGVA           0         0         0         0         0
4LDAH           1         1         0         0         0
3SYUA           0         0         0         0         0
2M6NA           1         0         1         0         1
3TIXB           1         1         1         0         0
4DSDB           1         0         1         0         0
3AZXB           0         0         0         0         0
3TEGA           0         1         1         0         1
4IQZA           0         0         0         1         0
3ZBPA           0         1         0         1         0
3U95A           0         1         1         0         1
4JBUA           0         1         1         1         0
3W01B           0         0         0         0         0
3VSMA           0         0         0         0         0
3ZOJA           0         0         0         0         0
3S8FA           0         0         1         0         0
4AU1A           0         0         0         0         0
3RJTA           0         0         0         0         0
4DMBA           0         1         1         1         1
3ZEY5           1         1         1         1         1
4ESNB           1         0         0         1         0
3VMQB           0         1         1         1         1
3W4SB           0         0         0         0         0
4AL5A           1         1         1         1         1
3R9AC           0         0         0         0         0
4IHRA           0         0         1         0         0
4EB5C           0         0         0         1         0
4IZJD           0         0         0         0         0
4GN3R           0         0         0         0         0
3IZTO           1         1         1         1         1
4FLMB           0         0         0         0         0
4HI3B           0         0         0         0         0
4HTIA           1         0         0         0         1
4I9LA           0         0         1         1         1
4J3KA           0         0         0         0         0
3VBCA           0         1         0         0         0
4BC2A           0         0         0         0         0
4GAZB           0         0         1         0         0
2Y44A           1         1         1         1         1
4LXQB           1         1         1         0         0
4B6At           0         0         0         1         0
4EW6A           0         0         0         0         0
4EPKB           0         0         0         0         0
3ZBIn           0         0         0         0         0
3TIJA           0         0         0         0         0
3UVJB           0         0         0         0         0
4KCFA           0         0         0         1         0
3RFJA           0         0         0         0         0
4LKBF           0         1         1         0         0
2LOXA           1         1         0         1         1
4IMHB           1         0         0         0         1
4BNDA           0         0         0         0         0
3QRBA           0         0         0         0         0
3B21A           1         0         0         1         0
4ERNA           0         1         1         1         1
4L6TA           0         0         0         0         0
4B4TT           1         1         1         1         0
4BI3B           0         0         0         0         0
2YPWN           0         0         0         0         0
3ZIAM           0         0         0         1         0
4LNJB           0         0         0         0         0
3QJGL           0         1         0         0         0
3AXBA           0         0         0         0         0
3SIUA           1         1         0         1         1
3UTMB           0         1         0         1         0
3U0SA           0         0         0         0         0
3ZYTA           0         0         0         0         0
4BWPB           0         1         0         1         1
4GD9A           0         0         0         0         0
3J31Q           0         0         0         0         0
3THFB           1         1         1         1         1
3W6JD           1         1         1         1         1
3J0CK           0         0         0         0         1
4EGUB           0         0         0         0         0
4E8OB           0         1         1         1         0
3T6GD           0         0         0         1         0
4HPLB           1         1         1         0         1
3QE2B           0         0         0         1         0
2M0MB           0         0         0         0         0
4GIGA           1         0         0         0         0
3TF8B           0         0         0         0         0
4GDMA           0         0         0         0         0
4HRVB           0         0         0         0         0
3RJ4B           0         1         1         1         1
3T8RA           1         0         0         1         0
4FRFB           0         0         0         0         0
4GN7A           0         0         0         0         0
4AQ0B           0         0         0         0         0
3TCXa           1         0         0         0         0
3RRXA           0         0         0         0         0
4JELA           0         0         0         0         0
3V11B           0         1         1         1         1
3R2VA           0         0         1         1         1
3VA9A           1         1         1         1         1
3UCGA           1         0         0         1         1
3ZEY1           0         0         1         1         1
2LC1A           1         0         0         0         0
4GO1B           1         0         0         1         0
4HPMC           1         1         1         0         1
4G1UB           0         1         0         0         0
3ZGEB           1         1         1         1         1
4BGNB           0         1         1         0         1
3AY0B           0         1         1         1         1
3J2MZ           0         0         0         0         0
3SUJA           0         0         0         0         0
3ZPCB           0         0         0         1         0
3TGOA           1         1         1         1         1
4HNOA           0         1         0         0         0
3S6CA           0         0         0         0         0
3VISB           0         0         0         0         0
3SE6A           0         0         1         0         0
4HUQT           0         1         1         0         0
3SMVA           0         0         0         0         0
3USWA           1         1         1         1         1
4AXOB           0         0         0         0         0
2YHAA           0         0         0         0         0
3QVJB           0         1         0         0         0
2LGWA           1         0         1         0         1
3UR7B           0         0         0         0         0
3SZ3A           0         0         0         1         0
4GOXA           0         1         1         1         0
4HTEA           1         1         1         1         0
4J7CI           0         1         0         0         0
3W6BD           0         0         0         0         0
4G4FA           0         0         0         0         0
4B93A           0         1         1         1         1
3ZEYO           1         1         1         1         1
4BY9C           0         1         1         1         1
4DL0J           1         1         1         1         1
4HPKB           0         0         1         0         0
3RE4B           1         0         1         1         1
4HSRA           0         1         0         0         1
4GGMX           0         0         0         1         0
2YKTA           0         1         1         1         1
3SAEA           0         1         1         0         1
3V39A           0         0         0         0         0
4GEXD           1         1         1         1         1
4A8OC           0         0         0         0         0
3RRQA           0         0         1         1         1
3ROHA           0         0         1         0         0
4FN5A           0         0         0         1         0
4AYID           1         0         0         1         0
3TNUA           0         1         1         0         1
4DRTA           0         0         0         0         0
4ANOA           1         1         1         1         1
3ZPND           1         0         0         0         0
4GL9E           1         0         0         0         0
3S6PA           0         0         0         0         0
4DA5B           0         1         1         1         1
4BSOA           1         0         0         0         0
2M8DB           1         0         1         0         1
4GKWB           0         1         1         0         1
4GQZD           0         0         0         1         0
4HPFB           0         0         0         0         0
3VLUA           0         0         1         0         0
3V38A           0         0         0         0         0
4KZKA           0         0         0         0         0
3T6OC           1         1         1         0         1
4FO0A           0         0         1         1         0
3ZJ0A           0         0         0         0         0
3J0KK           0         0         1         0         0
4B4TQ           1         1         1         1         0
2Y9WA           0         0         0         0         0
4KK0J           0         1         1         0         0
4DOXB           0         0         0         1         0
3THCD           0         0         0         0         0
3SOJB           0         0         0         0         0
3SN6A           0         1         1         1         1
3TDQB           1         0         0         0         0
4N0RA           0         0         1         0         0
3UO3B           1         1         1         1         1
4FFBB           0         0         0         0         0
4EMNA           1         0         0         0         0
2LUHA           1         1         0         0         0
4L6TB           1         1         0         1         1
3VNXA           0         0         0         0         0
3J215           1         1         1         1         1
3AV0A           0         1         1         0         0
4ETRB           1         1         1         1         1
4KXFK           0         1         0         1         0
4H0PB           0         0         0         0         0
3SB4A           0         0         0         0         0
3RYAA           0         0         0         0         0
4ARVA           0         0         0         0         0
3IZXE           0         0         0         0         0
3QW4C           0         0         0         0         1
4E47A           0         1         0         0         0
3VNYA           0         0         0         0         0
4ALOA           0         0         0         0         0
3S6DA           0         0         0         0         0
4KL8M           0         0         0         0         0
3TBNA           0         0         0         0         0
4HNKL           0         1         1         1         0
4HANA           0         0         0         0         0
3SY3A           0         0         0         0         1
4ENFA           1         1         1         1         1
4GP6B           1         1         1         0         1
3T5PL           0         0         0         0         0
4E2AB           0         0         0         0         0
4EFFA           0         0         0         0         0
4JHSA           0         0         0         0         0
4LR7A           0         0         0         0         0
4IILA           0         0         0         0         1
4L8NA           0         0         1         0         1
3TJMA           0         1         0         1         0
4IC1K           1         1         1         1         1
3TGXO           0         1         1         0         0
3QDKD           0         0         0         0         0
4K5RB           0         0         0         1         0
3TEBB           0         1         1         0         0
4BJUB           0         0         0         1         0
3ZI1A           0         0         0         0         0
3UXFA           0         0         0         0         0
3QOOA           1         0         0         0         1
2LUDA           1         1         0         1         0
3J21I           0         1         1         1         1
2LBCA           0         0         0         0         0
4DZZB           0         0         0         0         0
4KUXD           0         1         1         0         1
3UGFB           0         0         0         0         0
4M0MA           0         1         1         1         1
3UPLB           0         0         0         0         0
4LW8B           0         0         0         0         1
3WDOA           0         0         0         0         0
3AVRA           0         0         0         0         0
3J39h           1         1         1         1         1
4L02C           0         1         0         0         0
4FXQB           1         0         1         1         0
3U3XM           0         0         0         0         0
2LFPA           0         0         0         0         0
3QB7B           0         0         1         1         1
3W5HA           0         0         0         0         0
4FFBC           0         1         1         1         1
4LWDA           1         1         1         0         1
4HKJL           0         0         1         0         0
4C0JA           0         1         1         1         1
4ELDB           0         0         0         0         0
3QJQB           0         0         0         0         0
3V8UB           0         0         0         1         0
4KNWC           0         0         0         1         0
4GYCB           0         1         0         0         0
3SONB           0         1         0         0         0
4IX1A           0         0         0         0         0
3RSEG           1         0         0         1         0
4I82B           0         0         0         0         0
4ISMH           1         0         0         0         0
3SLJA           0         0         0         0         0
3R4IF           0         1         0         0         1
4DMZB           1         1         1         1         1
4E72A           0         0         0         1         0
2YJZA           0         0         0         0         0
4MTLB           0         0         0         0         0
4JMRD           1         1         1         1         1
2Y7DA           0         1         0         0         0
3VIQA           1         1         1         1         1
4IUMA           0         0         0         0         0
3SE4B           1         1         1         1         1
4K94C           0         0         0         0         0
4HHRA           0         0         1         0         0
4AWDB           0         0         1         0         0
4GI5A           0         0         0         0         0
3J39r           1         1         1         1         1
3VHLA           1         0         1         1         1
4LJSA           0         0         0         1         0
4GY5A           0         0         1         1         1
3S0YB           0         1         1         1         1
3U41A           0         1         0         0         0
4J5FA           0         0         0         0         0
3RKOE           0         1         1         0         1
4FC5A           0         0         0         0         0
4HZ9A           1         1         0         0         0
4E6FA           1         0         1         1         1
4HHUB           1         1         1         1         1
2LTPA           1         1         1         1         1
4HYNB           0         0         0         0         0
3TX8A           0         0         0         0         0
3SQGB           0         0         0         0         0
4BUCB           0         0         0         0         0
4LERA           0         0         0         0         0
4KKIA           0         0         0         0         0
4E5XG           0         0         1         0         1
3QAZW           1         1         1         0         1
4DBGA           1         1         1         0         0
4E6YA           0         0         0         0         0
4F67A           0         0         1         0         0
3RRBA           0         0         0         0         0
4BPEM           1         1         1         0         1
4FL0B           0         0         0         0         0
4G4SO           0         0         0         0         0
4HG0A           0         1         1         1         0
4I8IA           0         0         0         0         0
4LTDA           0         1         0         0         0
4HSCX           0         0         1         0         0
2LC0A           1         0         0         1         0
2L9YA           0         0         0         0         0
4GS5A           0         0         0         0         0
2LOLA           1         1         1         1         0
3ZYSE           1         1         1         1         1
4ELJA           0         1         1         1         1
4L9NB           1         1         1         1         1
4ACVA           1         1         1         1         1
3ZGXB           0         0         1         1         1
3TLQA           0         1         1         1         0
4IQDB           0         0         0         0         0
3QKCA           0         0         0         0         0
3UAQB           0         0         0         0         0
3TCMB           0         0         0         0         0
4IFDG           0         0         0         0         0
4J20A           1         0         0         0         0
3VR8B           0         0         0         0         1
4I68A           1         0         1         1         1
3J16A           0         0         0         0         0
3ZIKB           0         1         0         0         1
2RSQA           1         0         0         0         0
4DEPC           0         0         1         0         1
4HL8A           1         0         1         1         1
4F8LA           0         0         0         0         0
4ID2B           0         0         0         0         0
4MN4B           0         0         0         1         0
2LIEA           0         0         0         0         0
4JKRJ           0         0         0         1         1
3J4JA           0         0         0         1         1
4DEPA           0         0         0         1         0
3Q8IA           1         0         0         0         0
3QUFB           0         0         0         0         0
4K17D           0         1         0         0         0
4C2LA           0         0         0         0         0
4LIXA           0         1         1         0         1
4K6NA           0         1         1         1         0
4I8OB           0         0         0         1         0
3RZ2B           0         0         1         0         1
4FQ9J           0         0         0         0         0
4HEAW           1         0         0         1         1
2RSIA           1         1         1         0         1
4FMAA           0         0         0         1         1
3TP4B           0         0         0         0         0
3ZG4A           0         0         0         0         0
3TCYA           0         0         0         0         0
4FS7A           1         0         0         0         0
4FLEA           0         0         0         0         0
3RHWC           0         0         1         0         0
3ZFSC           0         0         0         1         0
3UTKB           0         0         0         1         1
4DPKA           0         0         0         0         0
4ME2A           1         1         1         1         1
4LMPA           0         0         0         0         0
4AQ4A           0         0         0         0         0
3S0MA           0         0         0         0         0
2M5OA           1         0         0         0         0
4FAKA           1         1         1         1         1
4HZIB           0         1         1         1         0
3U07C           0         0         0         0         0
4HSAC           0         1         1         1         0
4EWSA           0         0         0         0         0
4GIWB           0         1         0         0         0
3QK9B           1         0         1         1         1
4AO6A           0         0         0         0         0
4C2MR           0         0         1         0         1
4C0DC           1         1         1         0         1
4LCDB           0         0         1         0         0
4EZIA           0         0         0         0         0
2RSOA           1         0         0         0         0
4ECGA           0         0         0         0         0
4EFPA           0         0         1         0         0
4JIZA           0         1         1         0         0
3UKNC           1         1         1         1         1
3RPGC           0         1         0         1         1
4K05B           0         0         0         0         0
3J3Bs           0         0         0         0         0
4G0AA           1         1         1         0         1
4C0AF           0         0         1         1         1
3ZYPA           0         0         0         0         0
3RSEF           1         1         1         0         1
4F0LB           0         0         0         0         0
3QCZA           0         0         0         0         0
4MH4B           0         0         0         0         0
4MH8A           0         1         0         1         0
3REEA           1         1         1         0         1
3SE3A           0         0         1         0         0
2YNMC           0         1         0         1         1
2M02A           0         0         0         0         0
3SZPB           1         1         1         1         1
3TNLA           0         0         0         0         0
4A5UA           0         1         0         1         0
3ZYWB           1         1         0         1         0
4JLWD           0         0         0         0         0
4B4T5           0         0         0         0         0
3J39g           1         1         1         1         1
4FO5A           1         0         0         0         0
4BKXB           0         0         0         1         0
4JMLA           0         0         0         0         0
4AS2D           0         0         1         0         0
4JY8A           1         0         1         1         1
4KLNA           0         0         0         1         1
3SQNB           1         1         1         1         1
4F7ZA           0         1         1         1         1
4H27A           0         0         0         0         0
4DOOB           1         0         0         0         0
2M74A           0         0         0         0         0
2YN9A           0         0         0         0         0
3TFNA           1         1         1         1         1
4B6ID           1         1         0         1         0
4B8RA           0         0         1         0         1
2YHSA           0         0         0         0         0
3U1OA           0         0         0         0         0
4C2MS           0         0         0         0         0
3Q93B           1         0         0         0         0
4ECHB           0         0         1         1         0
4GI2B           0         0         0         0         0
4MZUA           0         0         0         0         0
4HC5D           0         0         0         0         0
4MF4A           0         1         0         1         1
3ZGZA           0         0         0         0         0
2LAIA           1         0         0         1         0
3VJZB           1         0         0         1         0
4FN6A           0         1         1         0         0
2LUUA           1         0         1         0         1
4GHCD           0         0         1         0         0
2LFUA           0         0         0         0         0
3VR2C           0         0         0         1         0
4BJDC           0         0         0         0         0
2M2KA           0         0         1         1         1
4DCMA           0         0         0         0         0
2LNCA           0         0         0         0         0
4A6QA           0         0         1         1         1
4JD0A           0         0         0         0         0
3RD6B           1         0         0         0         0
4HT1T           0         1         0         1         1
3ZXIB           1         1         0         1         0
4HJYB           0         0         0         0         0
4BPEX           1         1         1         1         1
4GZVH           1         0         1         0         0
4MYRD           0         0         0         0         0
4EFDF           0         0         0         0         0
4AYAB           1         1         0         0         0
2YN7B           1         1         1         1         1
4GDXA           0         0         0         0         0
4H0LB           0         0         0         0         0
4FIPH           1         0         1         1         0
4HI0E           0         0         0         0         0
4GVYA           0         0         0         1         0
3UC1A           1         0         0         1         0
4LRSB           0         0         0         0         0
4I6KA           0         0         0         0         0
4BF7A           0         0         0         0         0
2Y69O           0         1         0         0         0
3VXBA           0         0         0         0         0
4EBGB           1         1         1         1         0
4MJ2A           0         0         0         0         1
4H4GA           0         0         1         0         1
3VM7A           0         0         0         0         0
3R32B           0         0         0         0         0
4G6ZA           0         0         0         0         0
4LQXB           1         0         1         0         1
4MJFA           1         0         1         0         0
3ZTWB           0         0         1         1         1
4H54B           1         1         1         0         0
3R0RA           0         0         1         0         0
3QPHA           0         1         1         0         1
3SXUA           1         0         1         1         1
4ARYA           0         0         0         0         0
3QM3A           0         0         0         0         0
4GA5H           0         0         0         1         0
3VEHA           0         0         0         1         1
2RS7A           1         1         0         1         0
3QVOA           0         0         0         0         0
3J39j           1         1         1         1         1
4EJTB           1         1         1         1         1
3VLCE           1         1         1         1         1
4KH8A           0         0         0         0         0
3VGPA           0         0         1         0         0
3RX6A           1         1         1         1         1
3UJ2H           0         0         0         0         0
3RAUA           0         0         0         0         0
3TERB           1         1         1         1         1
4GWMB           0         0         0         0         0
3J38f           1         1         1         1         1
3QSLB           0         0         0         0         0
4IC4A           0         0         1         1         1
3AUFA           1         1         0         0         1
4GEHD           1         1         0         1         1
3ZF7c           1         1         1         1         1
3UYEF           0         0         1         1         1
3RQAD           1         1         0         1         1
3SUCA           0         0         0         0         0
3QVEC           1         0         0         0         0
3ZTVA           0         0         0         0         0
3UE2A           1         0         1         1         0
4NEGB           0         0         0         0         0
4DNXB           0         0         0         0         0
3UM3B           0         0         0         0         0
4AY7B           0         0         0         0         0
3T6PA           0         0         1         1         1
3UD5A           0         1         0         1         1
3ZEYE           1         1         1         1         1
3QK7C           0         1         0         0         0
2M0VA           1         0         0         1         0
2YKDA           0         1         0         0         0
3AY3D           0         0         0         0         0
2Y6XA           1         1         1         1         1
3R0QE           0         0         0         0         0
4MNUB           1         1         1         1         1
3SHOD           0         0         0         0         0
3UQCD           0         0         0         0         0
4G9IA           0         0         0         0         0
4EPSA           0         0         0         0         0
4EHTA           0         0         0         1         0
4JW2B           1         1         1         1         1
4HE8A           0         1         0         0         0
3U0HB           0         1         1         0         1
4HUQS           0         1         1         0         0
4JJFB           0         0         0         0         0
3V46A           1         1         1         0         1
4JB4C           0         0         0         0         0
3R60B           1         1         1         1         1
3RSEE           0         0         1         1         1
2LAUA           0         1         1         0         1
4MJ7B           1         1         1         1         1
4BLRC           0         0         0         0         0
2Y9YA           1         1         1         1         1
3TE9A           0         1         0         1         0
3V1SB           0         0         0         0         0
2YDXE           0         0         0         0         1
4BQNA           0         0         1         0         1
4E5VA           0         0         0         0         0
2YQBA           0         0         0         0         0
3ZD2A           0         0         0         0         0
4ANGC           0         0         0         0         1
4AYBC           0         0         0         1         0
3VMGD           0         0         0         0         0
4GD3A           0         1         1         0         0
3ZNRA           0         0         0         0         0
4DPRA           0         0         0         0         0
3UW0A           0         0         0         0         0
3UL8A           0         0         0         0         0
3UC0B           0         0         0         0         0
4BWGA           0         0         0         0         0
4AK1A           0         0         0         0         0
2M8XA           0         0         0         0         0
4BTPJ           0         1         0         1         0
4M0HB           0         0         1         0         0
3S8JA           0         0         0         0         0
3J16B           0         0         1         1         1
3RNLA           0         0         1         0         1
4GZAF           0         0         0         0         0
4LP5A           0         0         0         1         0
4FIOC           0         0         0         0         0
3TTOA           0         0         0         0         0
2YA4A           0         0         0         0         0
2YKFA           0         0         0         0         0
3RKPB           0         0         0         0         0
4BGOB           0         0         0         1         0
4JVHA           0         1         1         1         1
4A18P           1         1         1         1         1
4AISB           0         0         1         1         0
3QH8A           0         0         0         0         0
4G3AB           1         1         1         1         1
3RDRA           0         0         0         0         0
4JERA           1         0         0         0         0
3B1BA           0         0         0         0         0
4BL6D           1         1         1         0         1
4KHBB           0         0         0         1         0
4IXQU           0         1         0         0         0
3QQ8B           1         1         1         0         1
2Y43B           0         1         1         0         1
4BB7D           0         0         1         0         1
3QSJA           0         0         0         1         1
4GF8A           0         0         0         0         0
4KY9P           1         0         1         1         0
4HCWF           0         0         0         0         0
3VOCA           0         0         0         0         0
4DAYB           0         0         0         1         1
4BOUA           0         0         1         1         0
4KV8A           1         0         1         0         0
4BBQA           1         1         1         1         1
3UA3B           0         0         0         0         0
4A5PC           0         1         1         1         1
4H3WB           0         0         0         0         0
4A0TC           0         0         0         0         0
3QLEA           1         1         0         0         0
3RNOA           0         0         0         0         0
3QIRD           1         1         1         1         1
3UESB           0         0         0         0         0
4ERHB           1         0         0         1         0
3QMMB           0         0         0         0         0
2YB1A           0         0         0         0         0
4JYOX           0         0         0         0         0
3UG9A           0         0         0         0         0
3UWPA           0         0         1         1         1
4DKKA           0         0         0         1         0
4DNRC           0         0         0         1         0
3TCVB           0         0         1         0         1
4BL4D           1         1         1         1         1
2LRUA           1         1         1         1         1
3SOML           0         0         1         0         1
3TT2A           0         0         0         0         1
4I34F           1         0         0         1         0
3TIQB           0         0         1         0         0
3THMF           0         1         1         0         1
4AGHA           1         0         0         1         0
4HKUB           1         1         1         0         1
2M86B           1         1         1         0         0
4BMWA           0         0         0         0         0
3S4MA           1         0         0         0         0
4F0AA           0         0         0         0         0
3SGLA           0         0         0         1         0
3SWJA           0         0         0         0         0
4BLOL           0         0         0         0         0
4ABOI           1         0         1         1         1
4JDZB           0         0         0         0         0
4ASCA           0         0         0         0         0
4MN4D           1         0         1         0         1
4BPEE           1         0         1         1         1
4GB7A           0         0         0         0         0
3V0RA           0         0         0         0         0
3S86A           0         0         1         0         1
4HW5B           1         1         1         1         1
3S5HA           0         0         1         0         0
4ASMB           0         0         0         0         0
3TQDA           0         0         0         0         0
4BBRM           0         0         0         1         1
3RHTD           0         0         0         0         0
4J7CA           1         1         1         0         0
3QZWG           0         1         0         0         1
4IUGA           0         0         0         0         0
3ZEYL           1         1         1         1         1
3RRUB           1         0         0         0         0
2LSTA           1         1         1         0         1
4GTMB           0         0         0         0         0
4BZBD           0         0         1         1         1
4JNMA           0         0         0         0         0
3ZEUA           0         0         0         0         0
4KF7A           0         1         0         1         1
3ZPZO           1         0         0         1         0
3STQF           1         1         0         1         0
3TVZC           0         0         0         0         0
3T9GB           0         0         0         0         0
3U1CB           1         1         1         0         1
4G5FA           0         0         0         0         0
4EICA           0         0         0         0         0
4DDZA           0         0         0         0         0
4LOWB           1         0         0         0         0
4ASNC           1         0         1         0         0
3UFMA           0         0         0         0         0
4IOJA           0         0         0         0         0
4EW7A           0         1         1         1         1
3UE3A           0         0         0         1         0
3UP0B           0         1         1         1         1
3QC3B           0         0         0         0         0
3RWXA           0         0         0         0         0
4F7OB           0         0         0         0         0
3U2SG           0         0         0         0         0
3QITD           0         1         0         1         0
4DBLJ           0         0         0         1         0
2YP6A           0         0         0         1         0
4JGIB           1         0         0         0         0
4GX9D           0         0         0         0         0
4FTFA           1         1         0         1         1
4BB5A           0         0         0         0         0
4E6HA           0         1         1         1         1
4HV0D           1         1         1         0         1
3QK3A           1         0         1         0         1
4EYCB           1         0         1         1         1
4LECA           0         0         0         0         0
4IP2A           0         0         0         0         0
4B4T7           0         0         0         0         0
4BFNA           0         0         0         0         0
3QBUD           0         0         0         0         0
3J3RF           0         0         1         1         1
3VARA           0         1         0         1         0
2LEMA           1         1         1         0         1
4GHQA           0         0         0         0         0
3QIIA           0         1         1         0         0
3TQID           0         0         0         0         0
3TR9A           0         1         0         1         0
3U2AA           1         0         0         1         1
4LJOA           1         1         0         1         1
4G7EA           0         0         0         0         0
2YBDA           0         1         0         0         0
4EMGL           0         1         1         1         1
3ZBDB           1         0         1         0         0
4EG9A           1         0         1         0         0
4F53A           0         0         0         0         0
3QAHA           0         0         1         0         0
4DNHA           0         0         0         0         0
3RGAA           0         0         0         1         1
3SL7B           0         0         0         0         0
3ZXUC           0         1         1         1         0
4GW3A           0         0         0         0         0
4HTGA           0         0         0         1         0
2Y9WC           0         0         0         0         0
2YBB4           0         0         0         0         1
2YHGA           0         0         0         0         0
3ZDOA           1         1         1         1         0
2YCDA           0         1         1         0         1
3UECA           1         0         1         0         1
2LW7A           1         1         1         1         1
3ZT9A           1         0         0         0         0
3QNRA           0         0         0         0         0
4DH9Y           1         1         1         1         1
4FAJA           0         0         0         0         0
3WA2X           0         0         0         0         0
3UXQG           1         1         1         1         1
3V56A           0         0         0         1         0
4HFFB           1         1         1         1         1
3VQVA           0         1         1         0         1
4KKVA           0         0         1         0         0
4HR6C           0         0         0         0         0
2LN3A           1         1         1         1         0
3WAVA           0         0         1         0         1
3ZVRA           0         1         1         1         1
3RW6B           1         1         1         1         1
4B62A           0         1         1         1         1
4C2MK           0         0         0         1         0
4FE2A           1         0         0         0         0
4I51B           0         0         1         1         1
2YG1B           0         0         0         0         0
2LFIA           0         0         0         0         0
4IEJA           1         1         1         0         1
3UYUB           0         0         0         0         0
3RVCA           0         1         0         1         1
4GNDC           1         0         0         0         0
2Y9AR           0         1         1         1         1
3SWHB           1         1         0         1         0
3IZTI           0         0         0         0         0
3QC7A           0         0         0         0         0
3VU4A           0         1         1         0         1
3AXSA           0         1         1         0         1
2Y7AD           0         0         1         0         1
4HEQB           1         0         0         0         0
4LE6E           0         0         0         0         0
4KPAA           0         0         0         1         0
4A6FA           0         1         1         0         1
4AXGD           0         1         1         1         1
4F6TB           0         0         0         0         0
2LY1A           1         0         0         1         0
4GDKB           1         0         1         1         0
3UVJA           0         0         0         0         0
3VSYB           0         0         0         0         0
3RCZA           1         1         1         0         1
3SNGA           0         0         0         0         0
4F3YA           0         0         0         0         0
2LRGA           0         0         0         0         0
2Y4OA           0         0         0         1         0
3S0JA           0         0         1         0         1
4E0FC           0         0         0         0         0
2LA3A           1         1         1         1         1
4LZKF           0         0         0         0         0
3J00Z           0         1         1         1         1
4AC8A           0         0         0         0         1
4EHMA           1         1         1         0         1
3AZ8L           1         0         0         0         0
4JCNA           0         0         0         0         0
3U7ZA           0         0         0         0         0
4N6DA           0         0         0         0         0
4JXQB           0         0         0         1         0
3SPWB           0         0         1         1         0
3URZB           0         1         1         1         1
4G7WC           0         0         0         1         0
3S9IA           0         0         0         0         0
3ZYYX           0         0         0         0         0
3ZOWR           0         0         0         0         0
3QT1A           0         0         0         1         0
4G29A           0         0         1         0         0
4AIBA           0         0         0         0         0
4E3YB           0         0         0         0         0
3S24F           0         0         1         0         0
4BP4x           0         0         0         0         0
2Y50A           0         0         0         0         0
4MZYA           0         0         0         0         0
4ATVD           0         1         0         0         0
4MY0F           0         0         0         0         0
3RA5B           0         1         0         1         0
3UEUA           1         1         0         1         0
4MY4A           0         0         0         0         0
4B4T6           0         0         0         0         0
4B2QU           0         1         1         1         1
4E6SA           1         1         1         1         1
3QF2B           1         1         1         1         1
3RJZA           0         0         0         0         0
3QW9B           0         1         0         0         0
4GMQA           0         0         0         0         0
4KA7A           0         0         1         1         1
4GYLA           0         0         0         0         0
4KHBC           1         1         1         1         1
4I2DA           1         1         1         1         1
4KC3B           0         0         0         0         0
4GLFA           0         0         0         0         0
4BY2C           1         0         1         0         0
4ADSL           0         1         0         0         0
4IT4F           0         0         0         0         0
2LUZA           0         0         0         0         0
4JSNC           0         0         0         0         0
4GQMA           1         1         1         0         1
4EC6F           1         0         1         1         0
4JZAB           1         1         1         1         1
4A9AD           1         0         1         1         0
3U1RA           0         0         0         0         0
4HX6H           0         0         0         0         0
4GBYA           0         0         0         0         0
4IYHA           1         1         0         1         0
3ZC4I           1         1         1         0         1
3S6EB           0         0         0         0         0
3QP5D           1         1         1         0         1
3RFBB           1         0         0         0         0
3VA1B           0         1         0         0         0
2LZ1A           1         1         1         1         1
4D8LA           0         0         0         0         0
3T5XA           1         1         1         0         1
3ZRPB           0         0         0         0         0
3SHSA           0         0         0         0         0
3R4CA           0         0         0         0         0
3ZD0A           0         0         0         0         0
3U3PA           0         0         0         0         0
4JXTA           1         1         1         1         1
4HAEA           1         1         1         0         0
3S8SA           0         1         1         1         1
4DYWB           0         0         0         0         0
4KQOB           0         0         0         1         0
3W67A           0         1         1         0         1
4I66A           0         1         0         0         1
3QLBB           0         0         0         0         0
4L8TA           0         1         1         1         0
4M6GA           0         0         0         0         0
2L9BA           0         0         0         1         0
4DLLB           0         0         0         0         0
3UQ4J           0         0         1         0         0
2M0RB           1         1         0         1         1
4K08A           1         1         0         0         1
4IX9A           0         1         1         0         0
3RLHA           0         0         0         0         0
4KNCA           0         0         0         1         0
4LRSA           0         0         0         0         0
3U8VB           1         1         0         0         0
2YF0A           0         1         1         1         1
3RGUD           0         1         0         1         0
3QIKA           1         1         1         0         1
4KH9B           0         0         1         1         0
3RG1H           0         0         0         0         0
3QT1F           1         0         1         1         0
4IOPA           0         0         0         0         0
4FE1K           0         0         0         0         0
4AIQA           0         0         0         0         0
4BPEF           1         1         1         0         0
3VXDA           0         0         1         0         0
3SDBA           0         0         0         0         0
2LKVA           1         0         1         1         1
4B90B           0         0         0         0         0
4IQNC           1         1         1         0         0
3TPBA           0         0         0         1         1
4GWBA           0         0         1         0         1
3T9LA           1         0         1         0         0
4IOHA           0         1         0         0         0
4F3RC           0         0         1         0         1
3QVPA           0         0         0         0         0
2LNSB           0         1         1         1         1
3RIBA           0         0         1         1         1
4L6EA           1         1         1         0         1
4E9MA           1         1         1         1         0
4F881           0         0         0         0         0
4D9OB           0         1         0         0         0
4B6UA           0         0         0         0         0
3S1CA           0         0         0         0         0
3U1LA           0         0         1         1         1
4G10A           0         0         1         0         1
3T0JA           0         0         0         0         0
4DJIB           0         0         0         0         0
4LBAB           0         0         0         0         0
3TX3A           0         1         1         0         0
3Q8GA           0         0         1         0         1
3R12B           0         0         0         0         0
4BTAB           1         1         1         1         0
4HX9H           0         0         0         0         0
3UM7B           0         1         0         0         0
4DNEB           0         0         0         0         0
3T58D           0         0         0         0         0
4FMLC           0         0         0         1         0
4G23A           0         0         1         1         1
3U37H           0         0         0         0         0
3TIAA           0         0         0         0         0
4FF5A           0         0         0         1         0
2YG2B           1         0         0         1         0
4B4PA           0         0         0         0         0
4GS7A           0         1         0         0         0
4A0QB           1         0         0         1         0
3S1SA           0         0         1         0         0
4IT3A           0         1         1         1         0
3AWSB           0         1         0         0         0
3J01B           0         1         1         0         1
3T5VF           1         0         1         0         0
4HECB           0         0         1         0         1
4AKAA           1         0         0         0         0
3RFWA           1         0         1         1         0
3Q8TB           1         1         1         0         1
3TRIB           0         0         0         1         0
3QMUL           0         0         0         0         0
4HURC           0         0         0         0         0
4BQ6F           0         0         0         0         0
3SNKA           0         0         0         0         0
4ADLD           0         0         0         0         0
4IVMB           0         1         0         0         0
4HPSA           0         0         0         0         0
4H0SC           0         1         0         0         0
3RGWL           0         0         0         0         0
4BNRI           0         0         0         0         1
3UDSB           0         0         0         1         0
3T98B           1         1         1         1         0
4AKFA           0         0         0         1         0
4HRXA           0         0         0         0         0
4EUYA           0         1         1         0         1
4IO2B           0         0         0         0         0
4LHSA           0         0         1         1         0
4ME9B           1         1         1         0         0
4C45A           1         1         1         0         1
4N3OB           0         0         0         0         0
2LQLA           1         1         1         0         1
3SXQB           0         0         0         0         0
4HMYM           0         0         1         0         1
3TC5A           0         0         0         1         1
4B5QB           0         0         0         0         0
4IFDI           0         0         0         1         0
2YH0A           0         0         0         0         0
2LKGA           0         0         0         0         0
4JM1A           1         0         0         0         0
4IQMA           0         0         1         1         1
4BOLB           0         0         0         0         0
3ZRCB           0         0         0         0         0
4BS2A           1         0         1         1         0
4D8FA           0         1         1         0         0
4AYBH           1         1         1         0         1
3ZVHB           0         0         0         0         0
3IZVJ           1         1         1         0         1
4DP0X           0         0         0         0         0
4JDLA           0         0         0         0         0
3RYKB           0         0         0         0         0
2YOLA           0         0         0         0         0
3SREA           0         0         0         0         0
4L0RB           1         1         1         1         1
4FD3F           0         1         0         1         1
4M8RB           0         0         0         0         0
4A2LF           0         0         1         0         0
3VP8D           1         1         1         1         1
3TU3B           0         0         0         1         0
4GYGA           0         0         1         1         1
4HUZA           0         0         0         0         0
4I17A           0         0         1         0         0
4FU4A           0         0         0         0         0
3VR0D           0         0         0         1         0
2RRNA           0         1         0         0         1
4AZ0B           0         0         0         0         0
4DWLD           1         1         1         1         1
4IO9S           0         0         0         0         0
3T7YA           0         1         0         0         0
3ZF7Q           1         1         1         1         1
4H5IB           0         0         0         0         0
4C1BC           0         0         1         0         1
2Y69X           0         1         1         0         1
4DMOB           0         0         0         0         0
4E57B           0         0         0         0         0
3UCPA           0         0         0         0         0
3AXGL           0         0         0         0         0
4AI6B           0         0         1         0         0
4HSPA           0         0         0         0         0
3SB3A           1         0         0         1         0
4HRZB           0         1         1         1         1
2YINB           0         0         1         1         1
3J38e           0         1         1         1         1
3T1EF           0         0         0         0         0
4IKDA           1         1         1         0         1
2YFQB           0         0         0         0         0
3S1AE           0         0         1         1         1
3RH3B           1         0         0         1         0
4JW0E           0         1         0         0         0
3WGUD           0         0         1         0         0
3T92A           1         1         1         1         1
3QZXA           0         0         1         0         0
2YNMD           0         0         0         0         0
4AMLB           0         0         0         1         0
3QC2B           0         0         0         0         0
4HLBA           1         0         1         1         1
3WASB           0         0         0         0         0
4BD9B           1         0         0         0         0
4IEOA           0         0         0         0         0
4B4YA           0         0         0         0         0
4IFQA           0         1         0         0         0
4A79B           0         0         0         0         0
3SQOP           0         1         1         1         0
4LISA           0         0         0         0         0
4EV6A           0         1         1         0         0
3VK6A           0         1         1         0         1
3ZFSB           0         0         0         1         0
3J31O           0         0         0         0         0
3B2ED           0         0         0         1         0
2M2IA           1         1         1         0         1
4FH0B           1         1         1         1         1
4KY0C           0         0         0         0         0
3TTSA           0         0         0         0         0
4AIDA           0         0         0         1         0
4A1RD           1         0         0         0         0
3VKGA           0         0         1         1         0
3VEPJ           1         1         1         1         1
4GXTA           0         1         1         1         1
2YH9C           0         0         0         0         0
4KAMA           0         0         0         0         0
4IR8B           0         0         0         0         0
4H2KB           0         0         0         0         0
4KQCA           0         0         0         0         0
3VJ8A           0         1         1         1         1
3J4BI           0         0         1         0         0
2LCIA           1         1         1         0         1
3V6IB           1         1         1         0         1
3R9RA           0         0         0         0         0
4K2DA           0         0         0         0         0
3J0CJ           0         0         0         0         0
4EGVF           0         0         0         0         0
4G85B           1         1         1         1         1
3VB0A           0         0         0         0         0
3SUMD           0         0         0         0         0
4FGWB           0         0         0         0         0
3REOA           0         0         0         0         0
4HGYF           0         0         0         0         0
4H63V           0         0         1         0         1
4DIVX           0         0         1         0         0
4MGEB           0         0         0         0         0
4BWYL           0         0         0         0         0
3VB2B           1         1         0         1         1
3AXFC           0         0         0         0         0
4B4CA           1         0         1         1         1
3RFZD           0         0         0         0         0
3U14A           0         0         0         0         0
4I4KB           0         0         0         0         0
4ID9B           0         0         0         0         1
4KAXB           1         0         1         0         1
4EWLA           0         0         0         0         0
3QB9F           0         1         1         1         0
2Y9JY           1         1         0         1         1
4AJ5Z           1         1         1         1         1
2LD3A           1         1         1         1         1
4JDFA           0         0         0         0         0
4H3SA           0         0         1         1         1
3U24A           0         0         1         1         0
4DGWA           0         1         1         1         1
3SNVA           0         0         0         0         0
4EKZA           0         0         0         0         0
4BF9A           0         0         0         0         0
4DX5A           0         0         0         0         0
2YJTC           0         0         0         0         0
2LQ7A           1         1         0         1         0
2LCUA           1         0         0         1         0
4F7WA           0         1         1         1         1
4LW4D           0         1         0         1         0
4B46A           0         0         0         0         0
4FDFB           0         0         0         1         0
4AYBF           1         1         1         0         1
4GWHA           0         0         0         1         0
3UMOA           0         0         0         1         0
3T0OA           0         0         1         0         1
4FMGD           0         0         0         0         0
4I6MD           0         0         1         1         0
3J21C           0         1         1         1         1
2LU7A           1         1         0         1         0
3V5ND           0         0         0         0         0
4AP9A           0         0         1         0         1
4EARC           0         0         0         0         0
4IPAA           0         0         0         1         0
3U73U           0         0         0         1         0
4F61I           0         1         1         0         1
3VIUA           0         1         0         1         0
4IN5H           0         0         0         0         0
2M89B           0         0         0         0         0
4AT0A           0         0         0         0         0
3U9BI           0         0         0         0         0
3R2FE           0         0         0         0         0
3QELB           0         1         0         0         0
2LC6A           1         0         0         0         0
3Q9KA           0         0         0         0         1
2M4KA           1         1         1         0         0
3S3JA           0         0         0         0         0
4EJSA           0         0         0         1         0
3T69B           0         0         0         0         0
4DI6F           0         0         0         0         0
2LHFA           0         0         0         0         0
2Y79B           1         0         0         0         0
4IGCC           0         0         1         1         0
4HSRB           0         0         0         0         0
3TG0A           0         0         0         0         0
3SEND           1         0         0         0         0
4AXZA           0         1         1         1         0
4N6KA           0         0         0         0         0
4ICQB           0         0         0         0         0
3IZTS           0         1         1         1         1
3TNJA           0         1         0         0         0
3J0KI           1         1         1         1         1
4EQFA           0         0         0         0         0
4EKUA           1         1         1         1         1
4I4DA           1         1         1         1         1
2YIJB           0         0         0         0         0
3S3LB           0         0         0         0         0
4FU6A           0         0         1         1         0
2LEQA           0         0         1         0         0
4G2CB           0         0         0         0         0
3R1WC           0         0         0         0         0
4B1ZN           1         1         1         0         1
4C00A           0         0         0         0         0
3TVAB           0         0         0         0         0
4DHKB           0         0         0         0         0
3UFBA           0         0         1         1         0
4HWNA           0         0         0         1         0
3VEMD           1         1         1         0         1
2LVMA           1         1         1         0         0
4HFXD           1         1         1         0         1
3RAYA           1         0         1         1         1
3J3O1           0         0         0         0         0
4GIPD           0         1         0         0         0
4ELNA           0         1         1         1         1
4AYOA           0         0         0         0         0
2Y4SA           0         0         0         0         0
3TMGA           0         0         0         0         0
2LU1A           1         1         1         0         0
3TH1A           0         0         0         0         0
2LVLA           1         0         1         1         0
3RSEC           0         0         0         0         0
4G38A           0         0         0         0         1
3UEZD           0         0         0         0         0
2YDFB           0         0         1         1         1
2YDPA           0         0         0         0         0
4AH6D           0         0         1         1         1
3UINC           0         1         0         0         0
3V69B           1         1         1         0         1
3SUAF           1         1         1         1         1
3RB5A           0         0         0         0         0
3V83A           0         0         0         0         0
3VH8G           0         0         0         0         0
4DK0A           0         0         0         0         0
3TO3B           0         1         1         1         1
4E22A           1         1         0         1         1
4KCDB           0         0         0         0         0
4MHCA           0         0         0         0         0
3T2BA           0         0         0         0         0
4JQRA           0         0         0         0         0
4MBRA           0         0         0         0         0
2LP1A           1         0         0         0         0
3AVTA           0         0         0         1         0
4GI3C           0         0         0         1         0
4EIPB           0         0         0         0         1
4GT9A           1         1         1         0         1
3TGXP           1         1         1         1         1
3SPAA           0         1         1         1         1
3RE1B           0         1         0         0         0
4F38B           1         1         1         1         1
2M4LA           0         0         0         0         0
4FBDB           0         0         0         0         0
3QY1B           1         0         0         0         0
3UAUB           0         1         1         1         0
3ZUGB           0         0         0         0         0
4AE4B           1         1         0         0         0
3W5WA           0         1         0         0         0
3RKOF           0         1         0         0         0
3SSMA           0         0         0         0         0
2Y69S           0         0         0         1         0
3W08B           0         0         0         0         0
4BH5D           0         1         0         1         0
4F0HB           1         1         1         1         1
4EXOA           1         0         0         0         0
4JQSC           0         0         0         0         0
2LDUA           1         1         0         0         0
2YIUE           0         0         0         0         0
3W2VB           0         1         1         0         0
4A35A           0         0         0         0         0
4M70A           0         1         0         0         0
4E3EB           0         0         0         0         0
3WD0A           0         0         0         0         0
3ZTBB           0         1         0         0         0
3U1WC           0         0         0         0         0
3SMDA           1         0         0         0         0
3ZBHA           1         1         0         1         0
4MJGA           0         0         0         0         0
3VN5A           0         0         1         0         1
3S63B           1         0         1         1         1
4F7UP           0         0         0         0         0
4LADB           0         0         0         1         0
3J1OK           1         1         1         1         1
4FMRD           0         0         0         0         0
4EAXD           1         0         0         0         1
4MHDC           0         1         1         0         1
3U1DA           1         1         1         0         1
2LF6A           1         1         1         1         1
2LWXA           1         1         0         1         0
2YPDA           0         0         1         0         0
3QVQA           0         0         0         0         0
4H22D           1         1         1         0         1
3THPA           0         0         1         1         0
3S7TB           1         1         1         0         1
4BJRB           0         0         0         1         0
3W9EC           0         0         0         0         1
4EN6A           0         1         1         0         0
2YN3A           0         0         0         0         0
4IU2B           0         0         0         0         0
4JVCA           0         1         0         0         1
4EDLF           0         1         1         0         0
3R1OB           1         0         1         0         0
4AK5B           0         0         0         0         0
4JGOA           0         1         1         1         0
4JEHB           0         1         1         1         1
3S8LA           1         0         1         0         1
4AU6E           0         1         1         1         1
3SGFJ           1         0         0         0         0
2Y7WA           1         1         0         0         1
3RLFG           0         1         0         0         0
3TW5B           0         0         0         0         0
4AKVB           1         1         1         1         1
3UITD           1         1         0         1         0
3RRWA           0         0         0         1         0
4AR0A           1         1         0         1         0
4JONE           1         1         1         1         1
3UKMA           0         1         1         0         0
4ATOA           1         1         1         1         1
3U4GA           0         0         0         0         0
4IWXA           0         0         0         1         0
3VPYA           0         1         1         0         1
4HE5A           1         0         1         0         1
4H0NA           0         0         1         0         1
4AV2A           0         0         0         1         0
4BQ2D           0         0         0         0         0
3UG3A           0         0         0         0         0
4IMPD           0         0         0         1         0
3UUEA           0         0         0         0         0
4KT5B           0         0         0         0         0
4KLVA           0         0         0         0         0
4FASA           0         0         0         0         0
4F15A           0         0         0         0         0
4E19B           0         0         0         0         0
2M66A           1         1         0         1         1
3TV8A           0         0         0         0         0
3QM0A           0         1         1         1         1
3S1YA           0         0         0         1         0
4JJAA           0         0         0         0         0
4HI5A           0         0         1         0         0
4H2DB           0         0         0         0         0
3ULBB           1         1         1         1         1
4LACA           1         1         0         0         0
3QORE           0         0         0         0         0
3UEPB           1         1         0         0         0
4JHDC           0         1         1         1         1
4EP2A           1         0         0         0         0
3SQDB           0         1         1         0         1
3RCEA           0         1         1         0         0
2LFVA           1         0         0         0         0
4IXMB           0         0         0         0         0
4HUTB           1         0         0         0         0
3ZYJB           0         0         0         0         0
3SQLA           0         0         0         0         0
4HACB           0         0         0         0         0
4ARZA           0         1         1         1         1
3QLTB           0         0         0         1         0
4KW3B           0         0         1         1         1
3TLKA           0         1         0         1         0
3AWHB           0         0         0         0         0
4JN4A           0         0         0         1         0
2M7BA           1         0         0         0         0
3QOCA           0         1         0         1         1
3J20J           1         1         1         1         1
4MB7A           0         1         1         1         1
4HAIA           0         0         0         0         0
3S93B           1         1         1         1         1
4AQQA           0         0         1         0         1
4LSAA           0         0         0         0         0
2RRKA           1         1         0         0         0
3ST1A           0         0         0         0         0
3J2VA           0         0         1         1         1
3T5GB           1         1         1         0         1
2YC2B           1         0         0         0         1
3VJFB           1         1         1         1         0
3U7VA           0         0         0         0         0
3TX2A           0         0         0         0         0
3VOMB           0         0         0         0         0
4KPPA           0         1         1         0         0
3UHFB           0         0         0         0         0
3TZGB           0         0         1         0         0
4EPZA           1         1         1         0         0
4K00B           0         0         0         0         0
3AYHB           0         0         1         0         0
3TC2C           0         0         0         0         0
3R3UA           0         0         0         0         0
3RO1A           1         0         1         0         0
3VKHB           0         0         1         1         1
