# Supplementary material for: Sequence Based Prediction of DNA-Binding Proteins Based on Hybrid Feature Selection Using Random Forest and Gaussian Naïve Bayes
Source: PLoS One. 2014 Jan 24;9(1):e86703. doi: 10.1371/journal.pone.0086703 (PMC3901691; doi:10.1371/journal.pone.0086703)
Supplement: Information S3 — The prediction results of the proposed DBPPred, iDNA-Prot, DNA-Prot, DNAbinder and DNABIND on datasets RB174 and RB256. The file lists the predicted values of the existing methods for each sequence in RB174 and RB256 dataset. (TXT) [file pone.0086703.s005.txt]

#1: The prediction results of independent tests on the RNA binding protein dataset RB174 performed by five methods,
 including the proposed DBPPred, iDNA-Prot, DNA-Prot, DNABinder, and DNABIND. Any sequence in this dataset is actually a 
 RNA-binding protein chain, and the actual classes of sequences are all non-DNA binding proteins. '1' denotes DNA-binding 
 protein, and '0' means non DNA-binding protein. 
  
PDBid   DBPPred   iDNA-Prot   DNA-Prot   DNAbinder  DNABIND
1A34A           0         0         0         0         1
1AQ3A           0         0         0         0         0
1ASYA           0         0         1         1         1
1B23P           0         0         0         0         0
1BMV2           0         0         0         0         0
1C0AA           0         0         0         1         0
1C9SM           1         1         0         1         0
1CVJA           1         0         1         1         1
1DDLB           0         0         0         0         0
1DI2A           0         1         1         0         1
1EC6A           1         1         0         1         1
1EUYA           0         0         1         0         1
1F7UA           0         0         1         1         0
1FFYA           0         0         0         0         0
1FJGB           0         1         1         1         1
1FJGC           1         1         1         1         1
1FJGD           0         1         1         1         1
1FJGF           1         1         1         0         1
1FJGG           1         1         1         1         1
1FJGH           1         1         1         1         1
1FJGI           0         1         1         1         1
1FJGK           0         1         0         1         1
1FJGL           1         1         1         1         1
1FJGM           1         1         1         1         1
1FJGN           1         1         1         1         1
1FJGO           1         1         1         1         1
1FJGQ           1         1         1         1         1
1FJGR           1         1         1         1         1
1FJGS           0         1         1         1         1
1FJGT           1         1         1         1         1
1G59C           0         0         1         1         1
1GAXA           0         0         1         1         1
1H38A           0         0         0         0         0
1H3EA           0         1         1         1         1
1H4QB           1         0         1         0         1
1H4SA           1         0         1         0         1
1HYSA           1         0         1         0         0
1J1UA           0         0         1         1         1
1JBRA           0         0         1         0         0
1JIDA           1         1         1         1         1
1JJ22           1         1         1         1         1
1JJ2A           0         0         1         1         0
1JJ2B           0         0         1         0         0
1JJ2C           1         0         0         1         1
1JJ2D           1         0         0         1         0
1JJ2E           0         0         0         0         0
1JJ2I           0         0         0         1         1
1JJ2J           0         0         1         1         1
1JJ2K           1         0         1         1         0
1JJ2L           1         1         1         1         1
1JJ2M           1         0         0         1         0
1JJ2N           1         1         0         1         1
1JJ2O           1         1         1         1         1
1JJ2P           1         0         1         1         0
1JJ2Q           1         0         0         1         0
1JJ2R           1         1         1         0         0
1JJ2S           1         1         1         1         1
1JJ2T           1         0         0         0         0
1JJ2U           1         0         1         1         1
1JJ2V           0         0         0         0         0
1JJ2W           1         1         1         0         1
1JJ2X           1         0         1         1         1
1JJ2Y           1         1         1         0         1
1JJ2Z           1         1         1         0         1
1KNZA           1         1         0         1         1
1L9AA           1         1         1         1         1
1M8VA           1         0         1         0         0
1M8YB           1         1         1         1         1
1MZPA           1         1         1         1         1
1N35A           0         0         0         0         0
1OOAA           0         0         1         1         1
1Q2RA           0         0         0         1         1
1QF6A           0         0         1         1         1
1RPUA           0         0         1         0         1
1S72H           0         0         1         1         1
1SERB           0         1         1         1         1
1SI3A           1         1         1         1         1
1TFWC           0         0         1         0         1
1U0BB           0         0         0         0         0
1URNA           1         1         1         1         1
1UVLA           0         0         0         0         0
1VFGB           0         1         1         0         1
1WNEA           0         1         0         0         0
1WPUA           1         1         0         0         0
1YJ92           1         1         1         1         1
1YTUB           0         1         1         0         0
1YTYA           1         1         1         1         1
1YVPB           0         0         1         1         1
1YZ9A           1         1         1         1         1
1ZBHD           0         0         1         1         1
1ZBIB           1         0         1         0         0
1ZE2B           0         0         1         0         1
1ZHOA           1         0         0         1         0
2A1RB           0         0         1         1         1
2ANNA           0         0         0         1         0
2ASBA           1         0         0         1         1
2AZ0B           1         1         0         1         1
2AZXB           0         0         0         1         0
2B3JC           0         0         0         0         0
2BH2A           0         0         0         1         1
2BTEA           0         0         1         0         1
2CSXA           0         0         1         0         1
2DB3A           1         0         0         1         0
2DU3A           0         0         1         1         1
2F8KA           1         1         1         0         1
2F8SA           1         0         1         1         1
2FK6A           0         0         0         1         0
2FMTA           0         0         0         1         0
2G4BA           0         0         0         0         0
2GICA           0         0         0         0         0
2GJWA           1         1         1         0         1
2GXBB           1         1         1         1         1
2I82A           0         0         1         1         1
2IPYB           0         0         0         0         0
2IX1A           0         0         1         1         1
2J00E           0         1         0         1         1
2J00J           1         1         1         1         1
2J00P           1         1         1         1         1
2J030           1         0         1         1         1
2J031           1         1         1         1         1
2J033           1         1         1         1         1
2J035           1         1         1         0         1
2J036           1         1         1         0         1
2J037           1         1         1         1         1
2J038           1         1         1         1         1
2J03D           0         0         1         1         1
2J03E           0         0         1         0         1
2J03F           0         0         1         1         1
2J03G           1         1         1         1         1
2J03H           1         1         1         1         1
2J03N           1         1         1         1         1
2J03P           1         1         1         1         1
2J03Q           1         1         1         1         1
2J03R           1         1         1         1         1
2J03S           1         1         1         1         1
2J03T           1         1         1         1         1
2J03U           1         1         1         1         1
2J03V           1         1         1         1         1
2J03W           1         1         1         1         1
2J03X           0         1         1         1         1
2J03Y           1         1         1         1         1
2JEAB           0         0         0         1         1
2JLUA           0         0         1         1         1
2O5IM           0         0         1         1         1
2O5IN           0         0         1         1         1
2OZBA           1         1         0         1         1
2OZBE           0         1         0         1         1
2PLYA           1         1         1         1         1
2PY9A           1         1         0         1         1
2QA4G           0         0         0         0         0
2QK9A           0         0         0         0         0
2QUXA           1         1         0         0         1
2R7XA           0         1         1         1         1
2RFKA           0         0         1         1         1
2V3CD           1         0         1         1         1
2VPLA           1         0         1         1         1
2ZI0A           1         1         1         0         1
2ZKOA           1         1         1         1         1
3BSNA           0         0         0         1         0
3BSUG           1         1         1         0         1
3BT7A           0         1         1         1         1
3DD2H           0         0         1         0         1
3DH3A           0         0         1         1         1
3EPHA           0         1         1         1         1
3EQTB           1         1         1         0         0
3EX7I           1         0         1         1         1
3F1EX           1         0         1         1         1
3F1F2           1         1         1         0         1
3F1FI           1         1         1         1         1
3F1FK           0         0         0         0         0
3F1FZ           0         0         1         0         1
3F73A           1         0         1         1         1
3FTFA           0         0         1         0         1
3HAXC           1         0         1         0         1


#2: The prediction results of the independent tests on the RNA binding protein dataset RB256 performed by five methods,
 including the proposed DBPPred, iDNA-Prot, DNA-Prot, DNABinder, and DNABIND. Any sequence in this dataset is actually a 
 RNA-binding protein chain, and the actual classes of sequences are all non-DNA binding proteins. '1' denotes DNA-binding 
 protein, and '0' means non DNA-binding protein.  

PDBid   DBPPred   iDNA-Prot   DNA-Prot   DNAbinder  DNABIND
3CIYB           0         1         1         0         0
1MSWD           0         0         0         0         0
2X1FA           1         0         0         0         0
1CWPB           0         0         0         0         1
3D2SB           1         0         1         1         1
2DETA           0         0         0         0         0
2WWQ5           1         0         0         1         0
2XZM2           1         1         1         1         1
1NB7A           0         0         0         1         1
1LNGA           1         1         1         1         1
2UWMA           1         1         1         1         1
2FZ2C           0         0         0         0         0
2GJED           1         1         1         1         1
1D6KA           1         0         1         1         1
2GJEA           1         1         1         1         1
3I8IY           1         1         0         0         0
1B2MA           0         0         0         0         0
3ICEC           0         0         1         1         1
2J37W           0         0         0         1         0
2L41A           1         1         1         1         1
2XFMA           1         1         1         1         1
2XC7A           1         1         1         1         1
3PDMP           0         1         0         0         1
3BBNF           0         0         0         1         0
1VOQa           1         1         1         1         1
2ZKR4           1         1         1         1         1
1LAJA           0         0         1         1         1
2ZKR6           0         1         1         1         1
3O5HM           0         0         0         0         0
1GTFM           1         1         0         1         0
2DU4A           0         0         1         1         1
3BBNT           0         1         1         1         1
3IABA           1         1         1         1         1
3ADIA           1         1         1         1         1
1RC7A           0         1         1         1         1
3HTXD           0         0         0         1         0
3D5AX           1         1         1         1         1
1FJEB           1         0         0         1         0
3Q2TA           0         0         1         0         1
3BOYA           1         1         0         0         0
1R9TE           1         1         1         1         1
2KH9A           1         1         1         0         1
3KTWB           1         1         1         1         1
1H2CA           0         0         0         0         0
2AD9A           1         1         0         1         0
2JLVA           0         0         1         1         1
3MQKA           0         0         1         0         1
2XZM3           1         1         1         1         1
2XGJA           0         1         1         1         1
1I94R           1         1         1         1         1
3AGVB           0         0         1         0         0
2BGGA           0         1         1         0         0
2ZNIA           0         1         1         1         1
3GPQA           0         1         0         0         1
2XZM8           1         0         1         1         1
3IVKA           0         0         0         0         0
3KIQy           1         1         1         0         1
1KOGA           0         0         1         0         1
2D6FD           0         1         1         1         1
1I94B           0         1         1         1         1
3O2ZN           1         1         1         0         1
1I94L           1         1         1         1         1
2XD0A           1         0         1         1         0
3BBOG           0         0         0         1         1
2V47G           1         1         1         1         1
1HVUA           1         0         1         0         0
3PLAA           0         1         1         1         1
2AKEA           0         0         1         0         0
3PLAE           0         0         1         0         1
2R7RA           0         1         1         1         1
1AV6A           1         1         1         0         1
2GO56           1         1         1         1         1
3AL0C           0         0         1         0         1
1VT2X           1         1         1         1         1
2GO51           0         1         1         1         1
3IEVA           0         0         1         0         1
3HSBB           1         1         1         1         0
3ADDA           0         1         1         1         1
1EKZA           1         1         1         1         1
1AQ4A           0         0         0         0         0
1EIYA           0         1         1         0         1
3K5QA           0         1         1         1         1
1VOR1           1         1         1         0         1
2XZM4           1         0         1         1         1
1EIYB           0         0         0         0         1
2XZOA           0         0         0         1         0
3ADLA           1         1         1         0         1
3Q1QA           1         1         1         0         1
2XZMR           0         0         0         0         0
2XZMS           1         1         1         1         1
2XZMP           1         1         1         1         1
2XZMQ           1         1         1         1         1
2XZMV           1         1         1         1         1
2XZMW           0         0         1         1         1
2XZMT           1         1         1         1         1
2XZMU           0         0         0         0         1
2XZMZ           0         1         1         1         1
2XZMX           1         1         1         1         1
3HL2C           0         0         0         1         1
2XZM5           1         1         1         1         1
1HR0W           1         0         1         1         1
3OUYA           0         0         1         0         1
2G8FA           1         0         1         0         0
2XZMF           1         1         1         0         0
2XZMG           1         1         1         1         1
2XZMD           1         1         1         1         1
2XZME           1         0         1         1         1
2XZMK           1         0         1         1         1
2RKJB           0         0         1         1         1
2XZMI           1         1         1         1         1
2XZMO           1         1         1         1         1
2XZML           1         1         1         1         1
2XZMM           1         1         1         0         1
1K1GA           1         1         1         1         1
3I5XA           0         1         1         1         1
3KS8B           0         0         0         0         0
3IZVY           1         1         1         1         1
3IZVX           1         1         1         0         1
2WW9L           1         1         1         1         1
3M85I           0         0         0         0         0
3FIKH           0         0         0         0         0
1T4LB           1         1         1         1         1
2WW9A           0         0         0         0         0
2X7NB           0         0         0         0         0
1AUDA           1         1         1         1         1
3IZVR           1         1         1         1         1
1FEUD           0         0         1         0         1
2RQCA           1         0         0         1         0
2XZM1           1         1         1         1         1
3O58d           0         1         0         1         1
3IZVJ           1         1         1         0         1
1IL2A           0         0         0         1         0
2XZM6           1         1         1         1         1
3IZVG           1         1         1         1         1
3IYRB           1         1         1         1         1
2XZM7           1         0         1         1         1
3O58R           1         1         1         1         1
3O58S           1         1         1         1         1
3O58P           1         1         1         1         1
3O58Q           1         1         1         1         1
3O58W           1         1         1         1         1
3O58T           1         1         1         1         1
2ADBA           1         0         0         0         0
3O58Y           0         1         1         1         1
1VS6N           1         1         1         1         1
3O58C           0         1         1         1         1
2L3JA           0         0         0         1         0
3O58F           1         1         1         1         1
3O58G           1         1         1         1         1
3O58D           0         1         0         1         1
3O58E           0         0         1         1         1
3O58J           1         1         1         1         1
2Q66A           0         0         1         0         1
3O58H           1         0         1         1         1
1K73P           1         1         0         1         1
1R9FA           0         0         1         0         1
2GYA3           1         0         0         0         0
3BSOA           0         0         0         1         0
3EPJA           0         1         1         1         1
3ER9B           0         1         1         1         1
1VORT           1         1         1         1         1
3PKMX           1         0         1         0         1
1VORX           1         1         0         1         0
1VSAN           1         1         1         1         1
3BBOI           0         1         1         1         1
1VORK           0         0         1         1         1
3D5B2           1         1         1         0         1
2VNUD           0         1         1         1         1
3A6PA           0         1         0         1         0
3MOJB           0         0         1         0         0
2WDIQ           1         1         1         1         1
1E8OD           1         1         1         1         1
2R92A           0         0         0         1         0
2ADCA           1         0         0         1         0
3OIJB           1         0         0         1         0
1E8OA           1         1         1         1         1
3ICQU           0         0         0         0         0
3O58N           1         1         1         1         1
3F1HK           0         0         0         0         0
3A2KA           0         1         1         1         1
3KFUE           0         0         0         0         0
3BBNS           0         1         1         0         1
3BBOT           0         0         0         0         1
3AEVB           0         1         1         1         1
3BBOS           1         1         1         1         1
3NMRA           0         0         0         1         1
2E2IB           0         0         0         1         1
2ANRA           0         0         0         1         0
1J2BA           0         0         1         1         1
1S1HT           0         0         0         1         0
2XZMY           0         0         1         1         1
3I8FZ           1         1         1         1         1
2ATWA           1         0         0         1         1
3BBON           1         1         0         1         1
3IZTU           1         1         1         1         1
2B6GA           1         0         0         0         0
3A6PH           1         0         0         0         0
2QBE6           1         1         1         1         1
1WZ2A           0         0         1         0         1
2W2HA           0         1         1         1         1
3BBOQ           0         1         1         1         1
2QKKA           0         0         0         0         0
1VS6X           1         1         1         0         1
3HUWV           0         0         0         0         0
2KFYA           1         0         0         0         0
1VORV           1         1         1         1         1
2F8TA           1         0         1         1         1
3O8RA           0         0         0         0         0
3OG8B           0         1         1         0         1
2ZJPH           0         0         1         1         1
1PGL2           0         0         0         0         0
2XFZY           1         0         1         0         0
1UVIA           0         0         0         0         0
3HHZK           0         0         0         0         0
2I91B           0         0         1         1         1
3KTVD           1         1         1         1         1
2Q23C           0         0         0         0         0
2ZZNA           0         1         1         1         1
3BBO3           1         1         1         1         1
1K734           1         1         1         1         1
1JBSA           0         0         1         0         0
3BBOZ           1         1         1         1         1
1K731           1         1         1         0         1
2C06A           1         0         0         0         1
1S1IK           0         1         0         1         1
1K73N           1         1         1         1         1
1K73M           1         0         1         1         0
1S1IH           0         1         1         0         1
2XZMH           0         1         1         0         1
2AZ2A           1         1         0         1         1
2WRJD           0         0         1         1         1
2NQPC           0         0         1         0         1
2WJ8N           0         0         0         1         0
3IE1A           0         0         0         0         0
2XLKA           1         1         1         1         1
2BX2L           1         1         1         1         1
1K73Z           1         0         1         1         1
1K73Y           1         1         1         0         1
1K73X           0         0         0         0         0
1K73W           1         0         1         1         1
1K73R           1         0         1         1         0
2VODA           0         0         1         1         1
2ZUEA           0         0         1         0         1
3I8F8           1         1         1         1         1
1N1HA           0         0         0         0         0
1HNWP           1         1         1         1         1
1HNWF           1         1         1         0         1
1T2RA           1         1         1         1         1
3BBO5           0         1         1         1         1
1HNWH           1         1         1         1         1
1I5LF           1         0         0         0         0
3IABB           0         0         1         1         1
1APGA           0         1         0         0         1
1FKAO           1         1         1         1         1
3FTEA           0         0         1         0         1
1HNWD           0         1         1         1         1
