# Supplementary material for: Sequence Based Prediction of DNA-Binding Proteins Based on Hybrid Feature Selection Using Random Forest and Gaussian Naïve Bayes
Source: PLoS One. 2014 Jan 24;9(1):e86703. doi: 10.1371/journal.pone.0086703 (PMC3901691; doi:10.1371/journal.pone.0086703)
Supplement: Software S1 — The program of the proposed DBPPred model that predicts the DNA-binding proteins. This ZIP file contains python scripts together with instruction how to run it. (ZIP) [file pone.0086703.s006.zip]

Archive with 21 entries (19 files):
- DBPPred/
- DBPPred/DBPPred.py
- DBPPred/GNB.py
- DBPPred/GNB.pyc
- DBPPred/Kit.py
- DBPPred/Kit.pyc
- DBPPred/README.txt
- DBPPred/data/
- DBPPred/data/2MA1A.pssm
- DBPPred/data/2MA1A.spXout
- DBPPred/data/4BLFA.pssm
- DBPPred/data/4BLFA.spXout
- DBPPred/data/4LC2A.pssm
- DBPPred/data/4LC2A.spXout
- DBPPred/example_ids.txt
- DBPPred/extractFeature.py
- DBPPred/extractFeature.pyc
- DBPPred/feature.py
- DBPPred/feature.pyc
- DBPPred/pssm.py
- DBPPred/pssm.pyc
