# Supplementary material for: Sequence Based Prediction of DNA-Binding Proteins Based on Hybrid Feature Selection Using Random Forest and Gaussian Naïve Bayes
Source: PLoS One. 2014 Jan 24;9(1):e86703. doi: 10.1371/journal.pone.0086703 (PMC3901691; doi:10.1371/journal.pone.0086703)
Supplement: Software S1 — The program of the proposed DBPPred model that predicts the DNA-binding proteins. This ZIP file contains python scripts together with instruction how to run it. (ZIP) [file pone.0086703.s006.zip › DBPPred/DBPPred.py]

#!/usr/bin/env python

import sys

import Kit
import GNB
from extractFeature import extractFeature

def main():

    if( len( sys.argv) < 2  ):
        sys.stderr.write( "E: usage:python " + sys.argv[0] + " id_filename")
        sys.stderr.flush()
        exit( 2 )
    else:
        ids_filename = sys.argv[1]
    print "It may take a few minutes, please wait patiently!"
    ef = extractFeature(ids_filename, "seq_feature.txt")
    ef.extract()
    
    test_data = Kit.getData("seq_feature.txt")
    ids = Kit.getPids(ids_filename)
    predict = GNB.predict(test_data)
    pred = predict[0]
    score = predict[1]
    fp = open("result.txt", 'w')

    print >>fp,"*********************************************************"
    print >>fp,"DBPPred prediction result"
    print >>fp,"*********************************************************\n"
    print >>fp,"%-10s%-30s%-20s" %("ids","Prediction","score")
    for i in range(len(ids)):
        if pred[i] == 1:
            print >>fp,"%-10s%-30s%-20.4f" %(ids[i],"DNA-binding protein",score[i])
        if pred[i] == 0:
            print >>fp,"%-10s%-30s%-20.4f" %(ids[i],"non DNA-binding protein",score[i])
    fp.close()
    print "complete!"


    


if ( __name__ == "__main__" ):
    main()
