# Supplementary material for: Sequence Based Prediction of DNA-Binding Proteins Based on Hybrid Feature Selection Using Random Forest and Gaussian Naïve Bayes
Source: PLoS One. 2014 Jan 24;9(1):e86703. doi: 10.1371/journal.pone.0086703 (PMC3901691; doi:10.1371/journal.pone.0086703)
Supplement: Software S1 — The program of the proposed DBPPred model that predicts the DNA-binding proteins. This ZIP file contains python scripts together with instruction how to run it. (ZIP) [file pone.0086703.s006.zip › DBPPred/GNB.py]

#!/usr/bin/env python

import math
from decimal import Decimal as D
from decimal import getcontext
getcontext().prec = 4

def sum_log_sigma(sigma):

    sum_log_sigma = []
    for i in range(len(sigma)):
        sum_temp = 0.0
        for j in range(len(sigma[0])):
            sum_temp += math.log(math.pi * sigma[i][j])
        sum_log_sigma.append(sum_temp)
    return sum_log_sigma

def pre_score(likelihood):
    arr = []
    for i in range(len(likelihood[0])):
        arr.append([])
        for j in range(len(likelihood)):
            arr[-1].append(likelihood[j][i])
    vmax = []
    for i in range(len(arr[0])):
        t = []
        for j in range(len(arr)):
            t.append(arr[j][i])
        vmax.append(max(t))
    log_sum_exp = []
    for i in range(len(arr[0])):
        t_sum = 0
        for j in range(len(arr)):
            t_sum += math.exp(arr[j][i]-vmax[i])
        log_sum_exp.append(math.log(t_sum) + vmax[i])

    log_proba = []
    for i in range(len(likelihood)):
        log_proba.append([])
        for j in range(len(likelihood[0])):
            log_proba[-1].append(likelihood[i][j]-log_sum_exp[i])
            
    proba = []
    for i in range(len(log_proba)):
        proba.append([])
        for j in range(len(log_proba[0])):
            proba[-1].append(math.exp(log_proba[i][j]))

    return proba       

def P(x):
    sigma = [[8.68871191e-03, 6.04377739e-03, 5.84923264e-03, 2.42182778e-03,  #1
              4.21172769e-05, 1.53433328e-02, 1.11928649e-02, 8.83156557e-03,
              3.28290916e-03, 1.49947148e-02, 1.60742907e-03, 2.67975234e-02,
              1.86483168e-03, 1.35140083e-03, 3.42797801e-04, 4.71528304e-04,
              8.26296823e-03, 4.52008795e-04, 1.94686146e-02, 8.48886620e-03,
              3.32821277e-04, 8.01737933e-03, 1.00044862e-02, 1.09346852e-02,
              1.19877425e-03, 7.87994128e-04, 1.20656523e-02, 1.44814092e-02,
              1.00851644e-03, 8.45645591e-03, 1.02575664e-02, 7.32997816e-03,
              1.20152648e-02, 1.41713719e-03, 4.00234962e-02, 2.33259240e-02,
              1.09117505e-03, 4.16526904e-03, 1.13414501e-02, 9.83152408e-03,
              4.06624056e-02, 3.04613768e-03, 6.89733400e-03, 2.48612516e-04,
              1.11793489e-02, 1.84839018e-03, 4.11663913e-05, 7.25414734e-03,
              1.05805099e-02, 1.02222683e-02, 9.97785276e-03, 3.10852106e-03,
              6.24331230e-04, 1.02630778e-02, 7.27263377e-04, 5.37887035e-04],
             [1.54044990e-02, 8.57623065e-03, 3.70183376e-03, 3.39930387e-03,   #0
              2.60742427e-05, 9.18815927e-03, 9.10532406e-03, 1.05619206e-02,
              2.26285822e-03, 1.00700956e-02, 2.59129258e-03, 1.53385794e-02,
              1.35126110e-03, 1.58908135e-03, 2.44280345e-04, 3.45582841e-04,
              9.90362611e-03, 4.88816541e-04, 9.30657195e-03, 9.32824323e-03,
              2.19995234e-04, 1.13895250e-02, 7.15674373e-03, 5.78009523e-03,
              1.40624028e-03, 1.07530215e-03, 9.21738623e-03, 1.57215350e-02,
              1.24364914e-03, 7.26620886e-03, 1.09442074e-02, 1.45927600e-02,
              6.18058556e-03, 9.45355218e-04, 4.07559290e-02, 2.31088459e-02,
              1.29779928e-03, 3.50476936e-03, 1.16727319e-02, 5.86273842e-03,
              4.43676140e-02, 3.00299531e-03, 1.20296066e-02, 2.19192658e-04,
              9.71217097e-03, 3.02227973e-03, 2.37798132e-05, 6.43044066e-03,
              6.69154759e-03, 1.07069719e-02, 9.62605974e-03, 2.54993356e-03,
              7.37107040e-04, 8.05944355e-03, 8.59801865e-04, 5.95810366e-04]]

    theta = [[0.69603333, 0.1598698 , 0.30964579, 0.23195946, 0.0047461 , 0.22708532,  #1
             -0.01422489, 0.17027385, 0.3226502 , 0.27585475, 0.42231684, 0.25038789,
              0.0918296 , 0.37708148, 0.01834495, 0.03875705, 0.00800875, 0.03794262,
              0.14087355,-0.01466482, 0.01170978, 0.19713407, 0.49323906,-0.01007426,
              0.06207524, 0.0444669 ,-0.01106555, 0.10645822, 0.09338037, 0.02891235,
              0.02138892, 0.92962626,-0.02072977, 0.11068774, 0.12356328, 0.6611165 ,
              0.03521269, 0.08944392, 0.40220606,-0.01495542, 0.14494436, 0.38704444,
              0.09416589, 0.01113176, 0.01439778, 0.40708653, 0.0052279 , 0.10396921,
             -0.00249551,-0.00482793, 0.28477367, 0.09583421, 0.07449357, 0.01130748,
              0.05170691, 0.01127766],
             [0.62669933, 0.20671678, 0.27082896, 0.25514316, 0.00361669, 0.22435875, #0
              0.01040244, 0.20741543, 0.32944007, 0.26573717, 0.39640572, 0.22945495,
              0.07963004, 0.3871771 , 0.02350734, 0.04482622, 0.03081908, 0.04329847,
              0.13632108, 0.00916122, 0.01565789, 0.2319326 , 0.47789899,-0.00512811,
              0.06818596, 0.05545724, 0.02076052, 0.10001301, 0.08793682, 0.00698888,
              0.04144898, 0.89199933,-0.00716935, 0.10222165, 0.16740579, 0.58367374,
              0.04405044, 0.10776953, 0.4165129 ,-0.00857663, 0.21358241, 0.35743973,
              0.1477534 , 0.01526031,-0.00959526, 0.39144815, 0.00541652, 0.12943658,
              0.0202632 , 0.01627044, 0.28742266, 0.10201835, 0.0688905 , 0.05017734,
              0.06073838, 0.01589569]]

    sum_variance_divide_sigma = []
    for c in range(len(theta)):
        sum_temp = 0.0
        for i in range(len(x)):
            sum_temp += (((x[i]-theta[c][i]) **2 ) / sigma[c][i])
        sum_variance_divide_sigma.append(sum_temp)
    
    log_sigma = sum_log_sigma(sigma)
    
    rslt = []
    for c in range(len(theta)):
        rslt.append((math.log(0.5) - 0.5 * log_sigma[c] - 0.5 * sum_variance_divide_sigma[c]))

    return rslt
    
def predict(x):
    pro = []
    pred = []
    score = []
    for i in range(len(x)):
        pro.append(P(x[i]))
    
    psc = pre_score(pro)
    for i in range(len(pro)):
        score.append(D(psc[i][0])/D(1))#the score of DNA-binding protein
        if pro[i][0] >= pro[i][1]:
            pred.append(1)
        else:
            pred.append(0)
    return [pred,score]
