# Supplementary material for: Sequence Based Prediction of DNA-Binding Proteins Based on Hybrid Feature Selection Using Random Forest and Gaussian Naïve Bayes
Source: PLoS One. 2014 Jan 24;9(1):e86703. doi: 10.1371/journal.pone.0086703 (PMC3901691; doi:10.1371/journal.pone.0086703)
Supplement: Software S1 — The program of the proposed DBPPred model that predicts the DNA-binding proteins. This ZIP file contains python scripts together with instruction how to run it. (ZIP) [file pone.0086703.s006.zip › DBPPred/Kit.py]

#! /usr/bin/env python
#coding=utf-8

def getPids(filename):
    pids = []
    lables = []

    fp = open(filename, 'r')
    lines = fp.readlines()
    for line in lines:
        if (len(line.split()) > 0):
            pids.append(line.split()[0])
    fp.close()
    return pids

def getData(filename):
    fv = []
    label = []

    fp = open(filename, 'r')
    lines = fp.readlines()
    for line in lines:
        if(len(line.split()) > 0):
            fv.append([float(y) for y in (line.split(",")[:-1])])
    fp.close()
    return fv
