# Supplementary material for: Sequence Based Prediction of DNA-Binding Proteins Based on Hybrid Feature Selection Using Random Forest and Gaussian Naïve Bayes
Source: PLoS One. 2014 Jan 24;9(1):e86703. doi: 10.1371/journal.pone.0086703 (PMC3901691; doi:10.1371/journal.pone.0086703)
Supplement: Software S1 — The program of the proposed DBPPred model that predicts the DNA-binding proteins. This ZIP file contains python scripts together with instruction how to run it. (ZIP) [file pone.0086703.s006.zip › DBPPred/README.txt]

DBPPred.py is a simple and easy-to-use python script to predict the DNA-binding protein.
The underlying computation depends on the hybrid features selected from protein sequence,
predicted solvent accessibility, predicted secondary structure, and position specific 
scoring matrix (PSSM). The predicted solvent accessbility and secondary structure are 
computed by SPINE-X program, which also provides the PSSM for each sequence at the same 
time. To perform this script, the user should first provide the outcomes generated by the 
SPINE-X program. 

Usage
========

python DBPPred.py ids-file-name

Example
=========
To run the srcipt, for example, please input and execute the following command line:

python DBPPred.py example_ids.txt

Then, the prediction result will be stored in "result.txt" file

Notes
=======
The data generated by the SPINE-X program should be stored in the 'data' folder. The file 
including the predicted solvent accessibility and secodnary structure should be named with 
suffix ".spXout", while the file concerning PSSM should be named using the form of '**.pssm'.
The script has been tested with python 2.7. It will not work if python 3.0+ is used. 
In addition, the script can be used in both Window and Linux systems in which python 
program should have been installed.

For any questions and comments, please email zerozhua@126.com and contact with Dr. Hua Zhang, 
Zhejiang Gongshang University, Hangzhou 310018, P.R.China. 
