# Supplementary material for: Sequence Based Prediction of DNA-Binding Proteins Based on Hybrid Feature Selection Using Random Forest and Gaussian Naïve Bayes
Source: PLoS One. 2014 Jan 24;9(1):e86703. doi: 10.1371/journal.pone.0086703 (PMC3901691; doi:10.1371/journal.pone.0086703)
Supplement: Software S1 — The program of the proposed DBPPred model that predicts the DNA-binding proteins. This ZIP file contains python scripts together with instruction how to run it. (ZIP) [file pone.0086703.s006.zip › DBPPred/data/2MA1A.pssm]

Last position-specific scoring matrix computed, weighted observed percentages rounded down, information per position, and relative weight of gapless real matches to pseudocounts
           A  R  N  D  C  Q  E  G  H  I  L  K  M  F  P  S  T  W  Y  V   A   R   N   D   C   Q   E   G   H   I   L   K   M   F   P   S   T   W   Y   V
    1 H   -2  3 -1  0 -4  3  3 -3  2 -3 -3  1 -2 -1 -2 -1 -1 -2  3 -3    0  22   0   0   0  22  32   0   7   0   0   0   0   0   0   0   0   0  16   0  0.47 inf
    2 D   -2 -2  2  6 -4 -1  2 -2 -2 -4 -5 -1 -4 -5 -3  0 -2 -5 -4 -4    0   0  10  73   0   0  12   0   0   0   0   0   0   0   0   5   0   0   0   0  1.13 inf
    3 A    2  3 -1  1 -3  1  2 -2  1 -3 -3  1  0 -3  2 -1 -1 -3 -2 -2   24  20   0   7   0   7  17   0   4   0   0   8   3   0  10   0   0   0   0   0  0.33 inf
    4 P    1 -1  1  1 -3  1  2  2 -2 -3 -3  0 -2 -4  4 -1 -1 -4 -3 -1   11   0   7   7   0   7  15  15   0   0   0   6   0   0  24   0   0   0   0   6  0.42 inf
    5 L   -2 -2 -4 -5 -3 -1 -4 -5 -4  1  5 -3  2 -1 -4 -3 -2 -3 -2  1    2   2   0   0   0   3   0   0   0   5  75   0   3   0   0   0   0   0   0  10  0.78 inf
    6 F   -3 -4 -5 -5 -4 -4 -4 -5 -2 -1  2 -4  0  6 -5 -4 -3  6  5 -1    0   0   0   0   0   0   0   0   0   0  22   0   2  40   0   0   0  11  23   2  1.11 inf
    7 E    0 -1  0  1 -4  3  4  0  0 -4 -2  1 -2 -4 -2  0  0 -4 -3 -3   10   0   2   6   0  15  38   7   2   0   3  10   0   0   0   3   6   0   0   0  0.46 inf
    8 A    3  3  0 -2 -3 -1  1 -2 -2 -1 -3  2 -2 -4 -2  1 -1 -4 -3 -1   31  25   4   0   0   0   9   0   0   4   0  14   0   0   0  10   2   0   0   2  0.38 inf
    9 L   -3 -4 -5 -6 -3 -4 -5 -6 -5  1  6 -4  0 -1 -5 -4 -3 -4 -3 -1    0   0   0   0   0   0   0   0   0   4  96   0   0   0   0   0   0   0   0   0  1.38 inf
   10 R    0  5 -2 -1  3  0 -2 -3 -2 -3 -1  2 -2 -4 -3 -2 -1 -4 -3  0    7  47   0   4   9   2   0   0   0   0   4  15   0   0   0   0   3   0   0   8  0.61 inf
   11 A    3  0 -1 -1  2  1  2 -1  0  0 -2  0 -2 -3 -2  0 -1 -4 -3 -1   37   5   2   2   5   5  21   2   2   6   1   5   0   0   0   4   0   0   0   3  0.27 inf
   12 W    0 -4 -5 -5 -4 -4 -4 -4 -4 -2  2  0 -2  0 -5 -4 -4 10 -1  0   10   0   0   0   0   0   0   0   0   0  25   6   0   3   0   0   0  50   0   5  1.68 inf
   13 R   -4  8 -3 -4 -6 -1 -3 -5 -3 -6 -5  0 -4 -5 -5 -3 -4 -5 -4 -5    0 100   0   0   0   0   0   0   0   0   0   0   0   0   0   0   0   0   0   0  2.22 inf
   14 L    0  2 -1  0 -3  2  3 -1 -2 -3 -2  2 -1 -4 -2  0  1 -4 -3 -3    6  12   0   3   0   8  27   3   0   0   5  18   1   0   0   6  11   0   0   0  0.35 inf
   15 Q    0  3  0  0 -3  2  3 -1 -1 -2 -2  2 -2 -3 -2 -1  1 -4 -3 -1    7  18   2   4   0  11  23   4   0   2   3  10   0   0   0   2   9   0   0   5  0.29 inf
   16 K   -1  0 -2 -2 -3  1  1 -4  2  3  2  0  0 -2 -3 -2  1 -3 -2  1    3   6   0   0   0   6  13   0   7  27  20   4   0   0   0   0  10   0   0   5  0.21 inf
   17 A    6 -4 -4 -4 -2 -3 -3 -2 -4 -3 -3 -3  3 -4 -3 -1 -2 -5 -4  0   85   0   0   0   0   0   0   0   0   0   0   0   8   0   0   0   0   0   0   7  1.18 inf
   18 K    0  3  1  2 -3  3  1  0 -1 -3 -3  2  0 -4 -2  0 -1 -4 -3 -2    7  18   7  12   0  18   7   6   0   0   0  13   3   0   0   7   0   0   0   2  0.34 inf
   19 E    1  1 -1  1 -4  1  4 -2 -2 -1 -3  2 -3 -4 -2  0 -2 -4 -3 -3   12   5   0   8   0   5  42   2   0   6   2  13   0   0   0   5   0   0   0   0  0.49 inf
   20 L   -1  4  1  0 -4  2  0 -1  3 -3 -1  1  2 -3 -3  0 -2 -4 -2 -3    5  30   7   5   0  14   3   4   8   0   6   4  10   0   0   5   0   0   0   0  0.35 inf
   21 S   -1  1  2  4 -4  0  0  3 -2 -4 -4  0 -3 -4 -1  1 -2 -4 -4 -4    2   9  12  31   0   3   3  24   0   0   0   4   0   0   2  10   0   0   0   0  0.54 inf
   22 L   -1 -3 -4 -5 -3 -1 -4 -5 -4  3  2 -2  3 -2 -4 -3 -2 -4 -3  5    1   0   0   0   0   2   0   0   0  13  16   3   8   0   0   0   0   0   0  57  0.72 inf
   23 P   -3 -4 -4 -4 -5 -4 -3 -4 -4 -4 -1 -3  1 -5  8  0 -3 -6 -5 -4    0   0   0   0   0   0   0   0   0   0   6   0   4   0  84   6   0   0   0   0  2.23 inf
   24 P    3  3 -3 -3 -4 -2 -2 -3  2 -4 -4 -1 -3 -5  6 -2 -2 -5 -4 -3   30  18   0   0   0   0   0   0   6   0   0   3   0   0  43   0   0   0   0   0  1.09 inf
   25 Y    0 -3  2 -3 -4  0 -3 -1  2 -3 -3 -3 -3  4 -4 -1 -3 -1  6 -3    8   0  14   0   0   5   0   5   4   0   0   0   0  19   0   3   0   0  41   0  0.83 inf
   26 T   -1  3 -1 -3  1 -2 -3 -4  1  2 -1 -1  1 -2 -3 -2  0  3 -2  3    2  20   4   0   3   0   0   0   4  13   1   3   5   0   0   0   6   5   0  34  0.33 inf
   27 I   -3 -4 -5 -5 -3 -4 -5 -5 -5  6  1 -4  2 -2 -4 -4 -2 -4 -3  4    0   0   0   0   0   0   0   0   0  54  11   0   5   0   0   0   0   0   0  30  0.99 inf
   28 F    0 -4 -5 -5 -3 -4 -4 -4 -3  0  2 -4  2  7 -1 -3 -3 -2  0  0   10   0   0   0   0   0   0   0   0   2  18   0   5  54   4   0   0   0   0   7  0.90 inf
   29 H    0  2  0 -2 -3 -1 -2  0  5 -2 -4  1 -3 -4  0  3  2 -4 -2 -3    5  13   3   0   0   0   0   5  21   2   0   7   0   0   4  25  15   0   0   0  0.45 inf
   30 D   -3 -3  3  6 -5 -2  2 -3 -3 -5 -5 -2 -4 -5 -3 -2  1 -6 -5 -5    0   0  18  58   0   0  13   0   0   0   0   0   0   0   0   0  11   0   0   0  1.24 inf
   31 A    3  0  0  0 -3  1  1 -2  2 -3 -3  2 -2 -4 -2  1  0 -4 -3 -3   30   5   3   3   0   6  11   0   7   0   2  19   0   0   0  13   3   0   0   0  0.34 inf
   32 T    0 -3  0 -3 -3  0 -2 -2 -3  0 -2 -2  1 -4 -3  2  5 -4 -3  1    6   0   4   0   0   4   0   3   0   4   0   0   4   0   0  12  53   0   0  10  0.63 inf
   33 L   -3 -4 -5 -6 -3 -4 -5 -6 -5  2  6 -4  1  0 -5 -4 -3 -4 -3  0    0   0   0   0   0   0   0   0   0   8  84   0   2   4   0   0   0   0   0   2  1.20 inf
   34 K    0  2 -2 -1 -3  0 -2  0 -2  0  1  2  1  0 -3 -2 -2  4 -1  0   11  18   0   3   0   4   0   7   0   5  14  17   3   6   0   0   0   7   0   6  0.18 inf
   35 T    1 -2 -1  3 -4  1  4  0 -2 -2 -3  0 -3 -4  1  0 -1 -4 -3 -3   13   0   2  16   0   5  38   6   0   2   2   4   0   0   7   4   1   0   0   0  0.49 inf
   36 I   -3 -4 -5 -5 -3 -4 -5 -5 -4  5  2 -4  7 -2 -5 -4 -3 -4 -3  1    0   0   0   0   0   0   0   0   0  41  20   0  36   0   0   0   0   0   0   3  1.15 inf
   37 A    5 -3 -3 -4  0 -3 -3 -2 -4 -2 -2 -3 -3 -4 -3  2 -2 -5 -4  0   72   0   0   0   2   0   0   0   0   2   3   0   0   0   0  15   0   0   0   7  0.92 inf
   38 E    1  1  0 -1  0  1  3 -2 -2 -1 -1  2  0 -3 -2  0  0 -4 -3 -1   17   9   4   0   2   7  22   0   0   4   5  15   2   0   0   6   5   0   0   2  0.23 inf
   39 L    1  2  0 -2 -1  1 -1 -2  1 -1 -1  2  2 -1 -2  1  1 -3 -2 -1   13  13   4   0   1   6   0   0   5   1   6  15   7   2   0   9  11   0   0   5  0.16 inf
   40 R    0  4  0 -3 -4  2 -1 -2 -2 -2  0  2  1 -1 -1 -2 -2  3 -2 -2    9  34   4   0   0  10   1   1   0   2   9  13   6   3   2   0   0   5   0   2  0.38 inf
   41 P   -3 -5 -5 -4 -6 -4 -4 -5 -5 -6 -6 -4 -5 -6  8 -1 -4 -7 -6 -5    0   0   0   0   0   0   0   0   0   0   0   0   0   0  96   4   0   0   0   0  2.88 inf
   42 G    0  3  0  1 -3  2  0  0 -2 -2 -2  1  1 -3 -2  0  2 -4 -3 -1    5  20   5   9   0   9   4   8   0   0   1   8   5   0   0   5  17   0   0   4  0.23 inf
   43 S   -2 -2  3  1  0 -2 -1 -3  1 -4 -4 -2 -3 -4 -3  3  4 -5 -3 -3    0   1  19   6   2   0   2   0   3   0   0   0   0   0   0  30  36   0   0   0  0.71 inf
   44 H   -1  0 -3 -1 -3 -1 -1 -3  0  1  3  0  1 -1  1 -2 -1 -3 -1  0    5   7   0   3   0   2   5   0   3   4  41   4   4   1   9   1   1   0   1   7  0.21 inf
   45 A    1 -1 -1  3 -4  1  3  1  2 -4 -2  0 -3 -4  0  1 -2 -4 -3 -3   11   2   0  17   0   6  30   9   6   0   4   3   0   0   3  10   0   0   0   0  0.40 inf
   46 T    1 -2  2  3 -4  2  4 -3 -2 -4 -4  0 -3 -4 -3 -1 -1 -4 -4 -1   12   0   9  17   0   9  41   0   0   0   0   3   0   0   0   2   3   0   0   4  0.62 inf
   47 L   -3 -4 -5 -6 -3 -4 -5 -5 -4  0  5 -4  5  1 -5 -4 -3 -3 -3 -1    0   0   0   0   0   0   0   0   0   2  72   0  19   5   0   0   0   0   0   2  1.16 inf
   48 G    2  2 -2 -1 -2  1  0  0 -2 -1  1  1 -1 -2 -2  0 -1 -3 -2 -1   22  13   0   3   0   6   6   8   0   3  19  11   0   0   0   5   2   0   0   2  0.14 inf
   49 T    0  3  1 -1  1  2  1  2 -2 -4 -3  2 -2 -4 -3  0  1 -4 -3 -3    7  18   6   1   3  13  10  15   0   0   0  13   0   0   0   4   8   0   0   0  0.33 inf
   50 V   -3 -4 -5 -5  0 -4 -5 -5 -4  6  1 -4  3 -2 -4 -4 -2 -4  0  3    0   0   0   0   2   0   0   0   0  56  11   0   7   0   0   0   0   0   3  21  0.93 inf
   51 S   -1  1  2  2 -3 -1  2 -2  0 -3 -3  0 -3 -3  2  2  1 -4 -1 -3    1  10  14  11   0   0  13   1   2   0   0   3   0   0  12  19  11   0   2   0  0.35 inf
   52 G   -2 -4 -2  1 -4 -3 -3  6 -4 -5 -2 -3 -4 -5 -4 -1 -3 -4 -5 -4    0   0   0   7   0   0   0  83   0   0   4   0   0   0   0   3   0   0   0   0  1.50 inf
   53 V   -2 -4 -5 -5 -3 -4 -4 -5 -5  4  1 -4  4  1 -4 -4 -2 -4 -2  5    0   0   0   0   0   0   0   0   0  31   6   0  11   6   0   0   0   0   0  45  0.86 inf
   54 G   -1 -1  0  0 -4 -2 -1  5  2 -5 -5 -2 -4 -4 -3  2  0 -4 -4 -4    2   2   4   4   0   0   2  53   7   0   0   0   0   0   0  19   6   0   0   0  0.81 inf
   55 G    1  0 -1  2 -4  0  4 -2 -2 -2 -3  2 -1 -4  2  0  0 -4 -3 -3   13   4   0  10   0   2  33   1   0   4   0  13   2   0   9   4   4   0   0   0  0.40 inf
   56 R    0  4 -1  1 -3  0 -1  1  2 -3 -2  2 -2 -3 -3  0 -1  2 -2 -2   11  33   1   7   0   1   0  11   6   0   4  11   0   0   0   4   3   4   0   3  0.34 inf
   57 K   -3  1 -2 -3 -5 -1 -2 -4 -3 -4 -2  6  1 -5 -3 -2  0 -5 -4 -1    0   5   0   0   0   0   0   0   0   0   2  75   4   0   0   0   7   0   0   6  1.15 inf
   58 L    1 -2 -3 -1 -2 -3 -3 -3 -3  1  4 -3  0  0 -3 -2  0 -3 -2  2   12   2   0   3   0   0   0   0   0   7  47   0   0   2   0   2   4   0   0  20  0.40 inf
   59 A    1  1  1  1 -3  1  4 -2 -1 -1 -3  1 -1 -3 -2  0 -1 -4 -3 -2   14  10   6   7   0   4  34   1   0   4   0   6   2   0   0   6   2   0   0   2  0.35 inf
   60 A    0  3  0 -1 -3  2 -1 -3  4 -2 -1  2  2 -3 -2  0  0 -3 -2 -2    7  19   3   3   0   9   0   0  12   0   7  18   9   0   0   5   7   0   0   0  0.29 inf
   61 Y   -4 -4 -4  1  0 -3 -4 -5 -1 -1  0 -4  0  2 -5 -4 -4  3  8 -3    0   0   0  11   3   0   0   0   0   3   8   0   3   4   0   0   0   3  64   0  1.36 inf
   62 G    0 -4 -2 -3 -4 -3 -4  7 -4 -5 -5 -3 -4 -5 -4 -2 -3 -4 -4 -4    6   0   0   0   0   0   0  89   0   0   1   0   0   0   0   0   0   0   0   0  1.68 inf
   63 D    1  0 -1  3 -3  1  3 -1 -2 -3 -2  0 -3 -4  1  0  0 -4 -3 -3   16   3   0  21   0   8  26   3   0   0   3   2   0   0   6   5   7   0   0   0  0.41 inf
   64 E    1  1 -1  1 -3  0  2  0  0 -3 -2  0 -2  0  2  0 -1 -3  1 -1   18  10   0   6   0   4  20   6   2   0   2   2   0   6  10   3   1   0   6   3  0.20 inf
   65 V   -3 -4 -4 -5 -3 -4 -4 -5 -4  3  3 -4  2  5 -4 -4 -2 -2 -1  2    0   0   0   0   0   0   0   0   0  24  31   0   4  29   0   0   0   0   0  11  0.70 inf
   66 L   -3 -4 -5 -5 -3 -4 -5 -5 -5  2  5 -4  3 -1 -5 -4 -3 -4 -3  1    0   0   0   0   0   0   0   0   0  12  73   0   6   0   0   0   0   0   0   8  1.01 inf
   67 Q    2  1 -2  2 -4  2  4 -3 -2 -4 -4  1 -3 -4  0 -1 -1 -4 -3 -3   23   8   0   9   0   7  40   0   0   0   0   8   0   0   3   0   1   0   0   0  0.59 inf
   68 V    2 -3 -3 -3 -2 -2  1 -3 -3  1  2 -2  1 -2 -3 -2  1 -4 -3  3   20   0   0   0   0   0  11   0   0   4  20   0   3   0   0   0   9   0   0  34  0.34 inf
   69 V   -2 -4 -5 -5  2 -4 -4 -5 -5  5  2 -4  2 -2 -4 -4 -2 -4 -3  4    0   0   0   0   5   0   0   0   0  38  18   0   5   0   0   0   0   0   0  35  0.79 inf
   70 R    1  2  0  0 -3  2  2 -1  0 -2 -2  2  0 -3 -2 -1 -1 -4 -2 -1   13  15   4   4   0  14  15   2   2   0   2  17   4   0   0   1   2   0   0   5  0.27 inf
   71 D    2  1  1  2 -3 -1  2  2 -2 -3 -3  1 -2 -4 -2  0  1 -4 -3 -2   23   7   7  11   0   0  15  17   0   0   0   7   0   0   0   3   9   0   0   0  0.30 inf
   72 S    1  0  0 -2 -3  0  0 -2  5 -3 -3 -1 -2  0  0  2  0 -2  3 -2   19   3   3   0   0   4   4   0  22   0   0   2   0   5   3  19   4   0  12   0  0.33 inf
   73 S    2 -2 -1 -1 -2  0  3  2 -2 -3 -3 -1 -2 -4 -2  2  0 -4 -3 -2   22   0   0   0   0   0  30  19   0   0   0   0   0   0   0  25   3   0   0   0  0.44 inf
   74 G    3 -1 -1 -1 -2 -1 -1  3 -2 -3 -3  1 -2 -3 -2  3  0 -3 -3 -2   31   0   0   0   0   0   0  25   0   0   0  10   0   0   0  34   0   0   0   0  0.40 inf
   75 G    2 -2 -1 -2 -2 -2 -2  5 -2 -3 -3 -2 -3 -3 -2  0 -1 -3 -3 -3   20   0   0   0   0   0   0  80   0   0   0   0   0   0   0   0   0   0   0   0  0.87 inf

                      K         Lambda
Standard Ungapped    0.1348     0.3169
Standard Gapped      0.0410     0.2670
PSI Ungapped         0.1628     0.3186
PSI Gapped           0.0498     0.2670
