# Supplementary material for: Sequence Based Prediction of DNA-Binding Proteins Based on Hybrid Feature Selection Using Random Forest and Gaussian Naïve Bayes
Source: PLoS One. 2014 Jan 24;9(1):e86703. doi: 10.1371/journal.pone.0086703 (PMC3901691; doi:10.1371/journal.pone.0086703)
Supplement: Software S1 — The program of the proposed DBPPred model that predicts the DNA-binding proteins. This ZIP file contains python scripts together with instruction how to run it. (ZIP) [file pone.0086703.s006.zip › DBPPred/data/2MA1A.spXout]

#     index  AA  SS   phi1    psi1     P_E       P_C       P_H     phi0      psi0       ASA        S_pk         S_SS      pk_phi       pk_psi     pkc_phi       pkc_ps
        1    H   C   -97.5   156.1    0.0376   0.9020    0.0604    -100.1     156.0    120.5       0.9007       0.3512      -5.0000       5.0000       0.9881       0.3880
        2    D   C   -95.6   135.4    0.0318   0.8418    0.1264     -97.6     131.4     70.1       0.6718       0.4696      -5.0000       5.0000       0.9860       0.1819
        3    A   H   -59.1   -42.9    0.0253   0.0885    0.8862     -59.3     -42.8     52.0       0.2474       0.3775      -5.0000      -5.0000       0.9978       0.9534
        4    P   H   -60.6   -37.0    0.0225   0.0656    0.9119     -59.5     -36.3     70.6       0.2550       0.3169      -5.0000      -5.0000       0.9975       0.9532
        5    L   H   -65.1   -39.7    0.0230   0.0394    0.9375     -63.2     -41.4     13.5       0.0705       0.2501      -5.0000      -5.0000       0.9982       0.9935
        6    F   H   -62.6   -40.4    0.0215   0.0312    0.9473     -61.4     -40.5      8.5       0.1706       0.2204      -5.0000      -5.0000       0.9946       0.9848
        7    E   H   -63.6   -41.7    0.0203   0.0280    0.9517     -64.5     -42.9     93.8       0.1581       0.2061      -5.0000      -5.0000       0.9928       0.9786
        8    A   H   -63.5   -45.7    0.0184   0.0307    0.9509     -61.2     -45.2     27.9       0.1066       0.2078      -5.0000      -5.0000       0.9972       0.9875
        9    L   H   -62.6   -42.5    0.0179   0.0303    0.9518     -64.0     -40.5      3.3       0.1466       0.2047      -5.0000      -5.0000       0.9969       0.9829
       10    R   H   -60.2   -40.9    0.0187   0.0286    0.9527     -60.6     -41.0     67.6       0.1928       0.2023      -5.0000      -5.0000       0.9949       0.9729
       11    A   H   -63.1   -43.7    0.0213   0.0303    0.9484     -63.3     -43.5     48.9       0.2641       0.2167      -5.0000      -5.0000       0.9905       0.9791
       12    W   H   -65.1   -41.3    0.0216   0.0303    0.9481     -65.7     -40.6     23.2       0.0694       0.2178      -5.0000      -5.0000       0.9966       0.9935
       13    R   H   -63.6   -45.1    0.0199   0.0331    0.9469     -65.0     -43.3     17.1       0.4748       0.2209      -5.0000      -5.0000       0.9905       0.9432
       14    L   H   -63.9   -42.7    0.0192   0.0309    0.9499     -62.2     -42.8     71.7       0.0802       0.2111      -5.0000      -5.0000       0.9952       0.9897
       15    Q   H   -64.7   -40.5    0.0188   0.0341    0.9472     -64.7     -40.0     79.4       0.1125       0.2195      -5.0000      -5.0000       0.9951       0.9852
       16    K   H   -68.6   -39.7    0.0196   0.0360    0.9444     -68.5     -38.4     47.2       0.0506       0.2282      -5.0000      -5.0000       0.9961       0.9915
       17    A   H   -63.3   -39.0    0.0211   0.0386    0.9403     -63.9     -38.3      8.8       0.4242       0.2410      -5.0000      -5.0000       0.9963       0.9273
       18    K   H   -66.4   -30.5    0.0198   0.0459    0.9343     -67.5     -30.2    132.1       0.1391       0.2571      -5.0000      -5.0000       0.9908       0.9778
       19    E   H   -66.6   -25.7    0.0195   0.0811    0.8994     -69.4     -24.2    117.7       0.1824       0.3422      -5.0000      -5.0000       0.9939       0.9583
       20    L   H   -84.6    17.7    0.0197   0.2157    0.7647     -86.4      16.2     76.3       0.2958       0.5582      -5.0000      -5.0000       0.9854       0.9707
       21    S   C    42.2    -5.1    0.0217   0.8984    0.0799      43.4     -10.3     89.0       0.7990       0.3471       5.0000      -5.0000       0.1845       0.7645
       22    L   C  -102.1   136.8    0.0281   0.9217    0.0503     -97.7     137.1     24.3       0.2186       0.2965      -5.0000       5.0000       0.9950       0.0218
       23    P   C   -63.8   149.1    0.0317   0.9211    0.0472     -59.6     149.0     20.1       0.0726       0.2996      -5.0000       5.0000       0.9973       0.0077
       24    P   C   -63.8   -22.7    0.0451   0.8943    0.0606     -63.2     -22.6     31.8       0.9817       0.3727      -5.0000      -5.0000       0.9968       0.6178
       25    Y   C  -103.9   167.6    0.3096   0.6272    0.0632    -108.5     161.0     46.2       0.9797       0.7556      -5.0000       5.0000       0.9361       0.4345
       26    T   E  -109.1   137.8    0.5700   0.3770    0.0530    -107.5     134.8     17.9       0.4716       0.7681      -5.0000       5.0000       0.9978       0.1008
       27    I   E  -106.1   122.6    0.7180   0.2430    0.0390    -103.4     124.7      6.7       0.5123       0.6447      -5.0000       5.0000       0.9991       0.0889
       28    F   E  -104.3   141.8    0.6324   0.3379    0.0297    -102.7     143.7     10.3       0.3816       0.6925      -5.0000       5.0000       0.9955       0.0854
       29    H   C   -86.0   164.9    0.1342   0.8043    0.0615     -89.3     168.8     58.5       0.8957       0.5609      -5.0000       3.0000       0.9907       0.3940
       30    D   H   -73.0   -31.5    0.0280   0.2684    0.7036     -71.7     -32.5     33.3       0.5489       0.6377      -5.0000      -5.0000       0.9928       0.8593
       31    A   H   -67.2   -31.8    0.0229   0.0755    0.9016     -66.9     -34.0     39.0       0.0871       0.3413      -5.0000      -5.0000       0.9899       0.9787
       32    T   H   -72.5   -35.3    0.0243   0.0564    0.9193     -70.8     -37.1     21.5       0.0976       0.3003      -5.0000      -5.0000       0.9986       0.9766
       33    L   H   -64.8   -35.7    0.0227   0.0387    0.9386     -63.5     -35.1      3.4       0.1023       0.2469      -5.0000      -5.0000       0.9957       0.9883
       34    K   H   -61.8   -43.7    0.0193   0.0359    0.9448     -59.8     -43.3     68.1       0.0921       0.2268      -5.0000      -5.0000       0.9937       0.9844
       35    T   H   -65.4   -43.5    0.0186   0.0396    0.9418     -63.8     -42.7     58.1       0.1681       0.2353      -5.0000      -5.0000       0.9973       0.9796
       36    I   H   -66.0   -37.6    0.0194   0.0445    0.9361     -64.8     -37.0      6.4       0.0417       0.2521      -5.0000      -5.0000       0.9991       0.9921
       37    A   H   -65.5   -30.8    0.0192   0.0564    0.9245     -65.7     -30.7      2.5       0.4781       0.2826      -5.0000      -5.0000       0.9970       0.9440
       38    E   H   -74.1   -24.4    0.0207   0.1069    0.8724     -72.9     -28.1    103.8       0.2647       0.3991      -5.0000      -5.0000       0.9938       0.9521
       39    L   H   -81.8   -16.0    0.0222   0.1618    0.8160     -83.7     -15.2     77.4       0.5739       0.4962      -5.0000      -5.0000       0.9937       0.8948
       40    R   C  -102.1    99.5    0.0214   0.8443    0.1343     -99.3      92.5     93.3       0.1210       0.4503      -5.0000       5.0000       0.9019       0.0897
       41    P   C   -64.5   146.5    0.0352   0.9096    0.0552     -62.5     145.4     29.0       0.3753       0.3313      -5.0000       5.0000       0.9970       0.1210
       42    G   C   -64.7    -4.4    0.0359   0.9146    0.0495      54.5      -1.6     47.9       0.4427       0.3184      -1.0000      -5.0000       0.5327       0.8853
       43    S   C  -109.7   170.5    0.0298   0.8832    0.0870    -101.0     162.9     37.0       0.1427       0.3884      -5.0000       5.0000       0.9918       0.0257
       44    H   H   -61.5   -32.8    0.0255   0.0789    0.8957     -60.7     -34.4     74.0       0.0668       0.3573      -5.0000      -5.0000       0.9973       0.9932
       45    A   H   -62.9   -39.6    0.0219   0.0543    0.9238     -61.8     -41.3     72.4       0.0745       0.2868      -5.0000      -5.0000       0.9917       0.9919
       46    T   H   -70.7   -34.1    0.0217   0.0551    0.9232     -70.4     -38.7     43.9       0.0437       0.2882      -5.0000      -5.0000       0.9985       0.9898
       47    L   H   -64.3   -24.9    0.0187   0.0653    0.9160     -64.4     -27.4      7.8       0.1481       0.3032      -5.0000      -5.0000       0.9963       0.9838
       48    G   H   -65.6   -17.3    0.0188   0.0852    0.8960     -64.1     -19.7     29.8       0.1880       0.3487      -5.0000      -5.0000       0.9696       0.9588
       49    T   H   -90.9    -8.5    0.0248   0.1763    0.7989     -87.2      -7.4    109.7       0.2643       0.5252      -5.0000      -5.0000       0.9916       0.9620
       50    V   C   -90.9   133.6    0.0291   0.8560    0.1149     -90.2     133.2      8.5       0.4738       0.4412      -5.0000       5.0000       0.9980       0.0725
       51    S   C   -85.4   156.8    0.0398   0.8999    0.0603     -86.8     154.3     75.3       0.8273       0.3575      -5.0000       5.0000       0.9775       0.3344
       52    G   C    84.1     9.9    0.0407   0.9118    0.0475      79.9      11.2     39.4       0.8303       0.3270       5.0000      -5.0000       0.1441       0.6555
       53    V   C   -98.5   146.5    0.0761   0.8728    0.0511     -95.8     145.7     34.4       0.8148       0.4249      -5.0000       5.0000       0.9973       0.2683
       54    G   C   -68.1  -177.8    0.0381   0.8793    0.0826     -76.6    -173.1     21.1       0.3108       0.4037      -5.0000       5.0000       0.6976       0.0658
       55    G   H   -57.6   -30.3    0.0281   0.1589    0.8130     -59.6     -31.5     43.3       0.0868       0.5107      -5.0000      -5.0000       0.9302       0.9800
       56    R   H   -68.2   -30.9    0.0235   0.0694    0.9072     -68.1     -33.0    157.1       0.0635       0.3291      -5.0000      -5.0000       0.9868       0.9902
       57    K   H   -67.1   -39.5    0.0215   0.0500    0.9286     -66.5     -41.0     40.7       0.0856       0.2740      -5.0000      -5.0000       0.9960       0.9844
       58    L   H   -63.9   -38.2    0.0195   0.0404    0.9401     -63.7     -38.8     11.9       0.1554       0.2408      -5.0000      -5.0000       0.9981       0.9844
       59    A   H   -63.5   -39.3    0.0182   0.0365    0.9453     -61.8     -42.2     43.7       0.0806       0.2247      -5.0000      -5.0000       0.9946       0.9895
       60    A   H   -68.9   -34.9    0.0180   0.0340    0.9480     -67.6     -36.0     44.9       0.1822       0.2164      -5.0000      -5.0000       0.9972       0.9843
       61    Y   H   -82.7   -24.9    0.0175   0.0397    0.9427     -80.5     -17.8     16.2       0.3847       0.2318      -5.0000      -5.0000       0.9943       0.9692
       62    G   H   -58.9   -36.4    0.0177   0.0538    0.9285     -58.2     -35.8      3.9       0.2820       0.2709      -5.0000      -5.0000       0.9085       0.9578
       63    D   H   -61.1   -40.1    0.0196   0.0333    0.9471     -61.1     -40.5     70.4       0.2407       0.2201      -5.0000      -5.0000       0.9967       0.9846
       64    E   H   -65.7   -39.0    0.0203   0.0291    0.9507     -64.7     -39.6     73.0       0.1598       0.2092      -5.0000      -5.0000       0.9942       0.9876
       65    V   H   -65.3   -43.4    0.0193   0.0283    0.9524     -65.1     -44.0      1.8       0.0439       0.2036      -5.0000      -5.0000       0.9990       0.9960
       66    L   H   -58.5   -41.9    0.0191   0.0291    0.9518     -58.0     -40.0      7.0       0.1442       0.2052      -5.0000      -5.0000       0.9973       0.9863
       67    Q   H   -62.6   -41.0    0.0188   0.0293    0.9519     -61.6     -39.3     84.5       0.0825       0.2048      -5.0000      -5.0000       0.9957       0.9905
       68    V   H   -65.1   -43.7    0.0185   0.0312    0.9503     -63.0     -44.7     21.1       0.0648       0.2098      -5.0000      -5.0000       0.9994       0.9891
       69    V   H   -65.9   -43.7    0.0192   0.0341    0.9466     -64.8     -46.3      4.0       0.2343       0.2213      -5.0000      -5.0000       0.9993       0.9551
       70    R   H   -64.8   -38.2    0.0200   0.0405    0.9395     -64.1     -40.6    115.9       0.2838       0.2429      -5.0000      -5.0000       0.9940       0.9523
       71    D   H   -71.7   -32.1    0.0202   0.0688    0.9110     -70.6     -32.9    100.7       0.1983       0.3167      -5.0000      -5.0000       0.9842       0.9651
       72    S   H   -86.1   -21.7    0.0193   0.1721    0.8086     -81.3     -21.4     43.1       0.4085       0.5013      -5.0000      -5.0000       0.9939       0.9155
       73    S   C   -88.9   -13.2    0.0245   0.6070    0.3685     -91.7      -9.5     57.0       0.7694       0.6934      -5.0000      -5.0000       0.9638       0.7798
       74    G   C   -71.8    -1.3    0.0361   0.8144    0.1495     -74.6       1.0     41.3       0.8576       0.5200      -5.0000      -5.0000       0.6745       0.6808
       75    G   C   -53.6  -171.2    0.0384   0.8866    0.0750     -69.0    -171.9     40.3       0.8785       0.3880      -1.0000       5.0000       0.5241       0.3146
