# Supplementary material for: Sequence Based Prediction of DNA-Binding Proteins Based on Hybrid Feature Selection Using Random Forest and Gaussian Naïve Bayes
Source: PLoS One. 2014 Jan 24;9(1):e86703. doi: 10.1371/journal.pone.0086703 (PMC3901691; doi:10.1371/journal.pone.0086703)
Supplement: Software S1 — The program of the proposed DBPPred model that predicts the DNA-binding proteins. This ZIP file contains python scripts together with instruction how to run it. (ZIP) [file pone.0086703.s006.zip › DBPPred/data/4BLFA.pssm]

Last position-specific scoring matrix computed, weighted observed percentages rounded down, information per position, and relative weight of gapless real matches to pseudocounts
           A  R  N  D  C  Q  E  G  H  I  L  K  M  F  P  S  T  W  Y  V   A   R   N   D   C   Q   E   G   H   I   L   K   M   F   P   S   T   W   Y   V
    1 R   -1  6  0 -2 -3  1  0 -2  0 -3 -2  2 -1 -3 -2 -1 -1 -3 -2 -3    0 100   0   0   0   0   0   0   0   0   0   0   0   0   0   0   0   0   0   0  0.75 inf
    2 R   -1  6  0 -2 -3  1  0 -2  0 -3 -2  2 -1 -3 -2 -1 -1 -3 -2 -3    0 100   0   0   0   0   0   0   0   0   0   0   0   0   0   0   0   0   0   0  0.75 inf
    3 T    0 -2 -1 -1 -2 -1 -1 -2 -2 -1 -2 -1 -1 -3  5  1  3 -3 -2 -1    0   0   0   0   0   0   0   0   0   0   0   0   0   0  41   0  59   0   0   0  0.76 inf
    4 D   -2 -2  1  6 -4  0  2 -1 -1 -3 -4 -1 -3 -4 -2  0 -1 -4 -3 -3    0   0   0 100   0   0   0   0   0   0   0   0   0   0   0   0   0   0   0   0  0.93 inf
    5 E   -1  0  0  2 -4  2  5 -2  0 -3 -3  1 -2 -3 -1  0 -1 -3 -2 -2    0   0   0   0   0   0 100   0   0   0   0   0   0   0   0   0   0   0   0   0  0.73 inf
    6 Y   -2 -2 -2 -3 -2 -1 -2 -3  2 -1 -1 -2 -1  3 -3 -2 -2  2  7 -1    0   0   0   0   0   0   0   0   0   0   0   0   0   0   0   0   0   0 100   0  0.86 inf
    7 I   -1 -3 -3 -3 -1 -3 -3 -4 -3  4  2 -3  1  0 -3 -2 -1 -3 -1  3    0   0   0   0   0   0   0   0   0 100   0   0   0   0   0   0   0   0   0   0  0.39 inf
    8 L   -1 -2 -3 -4 -1 -2 -3 -4 -3  2  4 -2  2  0 -3 -2 -1 -2 -1  1    0   0   0   0   0   0   0   0   0   0 100   0   0   0   0   0   0   0   0   0  0.46 inf
    9 V    0 -3 -3 -3 -1 -2 -2 -3 -3  3  1 -2  1 -1 -2 -2  0 -3 -1  4    0   0   0   0   0   0   0   0   0   0   0   0   0   0   0   0   0   0   0 100  0.35 inf
   10 R   -1  4 -1 -2 -2  0 -1 -3 -1  1 -1  1  0 -2 -2 -1 -1 -3 -2  2    0  59   0   0   0   0   0   0   0   0   0   0   0   0   0   0   0   0   0  41  0.30 inf
   11 Q    0  0  0 -1 -3  4  1  3  0 -3 -3  0 -1 -3 -2  0 -1 -2 -2 -3    0   0   0   0   0  59   0  41   0   0   0   0   0   0   0   0   0   0   0   0  0.50 inf
   12 T    0 -1  0 -1 -1 -1 -1 -2 -2 -1 -1 -1 -1 -2 -1  1  5 -2 -2  0    0   0   0   0   0   0   0   0   0   0   0   0   0   0   0   0 100   0   0   0  0.47 inf
   13 G    0 -2  0 -1 -3 -2 -2  6 -2 -4 -4 -2 -3 -3 -2  0 -2 -3 -3 -3    0   0   0   0   0   0   0 100   0   0   0   0   0   0   0   0   0   0   0   0  1.04 inf
   14 Q    0  0  0  0 -2  4  1 -1  0 -3 -2  1 -1 -3 -1  2  0 -2 -2 -2    0   0   0   0   0  59   0   0   0   0   0   0   0   0   0  41   0   0   0   0  0.43 inf
   15 D   -1 -2  1  5 -3 -1  1  3 -1 -3 -4 -1 -3 -3 -2  0 -1 -3 -3 -3    0   0   0  59   0   0   0  41   0   0   0   0   0   0   0   0   0   0   0   0  0.66 inf
   16 K   -1  4  0 -1 -3  1  0 -2 -1 -3 -2  4 -1 -3 -1  0 -1 -3 -2 -2    0  41   0   0   0   0   0   0   0   0   0  59   0   0   0   0   0   0   0   0  0.54 inf
   17 F   -1 -3 -3 -3 -2 -3 -3 -3 -2  1  1 -3  0  5 -3 -2 -1  0  2  2    0   0   0   0   0   0   0   0   0   0   0   0   0  59   0   0   0   0   0  41  0.39 inf
   18 A    3 -1 -1 -1 -1 -1 -1  0 -2 -1 -1 -1 -1 -2 -1  1  3 -3 -2  0   59   0   0   0   0   0   0   0   0   0   0   0   0   0   0   0  41   0   0   0  0.31 inf
   19 G    0 -2  0 -1 -3 -2 -2  6 -2 -4 -4 -2 -3 -3 -2  0 -2 -3 -3 -3    0   0   0   0   0   0   0 100   0   0   0   0   0   0   0   0   0   0   0   0  1.04 inf
   20 T    0 -1  0 -1 -1 -1 -1 -2 -2 -1 -1 -1 -1 -2 -1  1  5 -2 -2  0    0   0   0   0   0   0   0   0   0   0   0   0   0   0   0   0 100   0   0   0  0.47 inf
   21 T    0 -2 -1 -2 -1 -1 -1 -2 -2  1  0 -1  0 -2 -2  0  3 -3 -1  2    0   0   0   0   0   0   0   0   0   0   0   0   0   0   0   0  59   0   0  41  0.27 inf
   22 K   -1  2  0 -1 -3  1  1 -2 -1 -3 -2  5 -1 -3 -1  0 -1 -3 -2 -2    0   0   0   0   0   0   0   0   0   0   0 100   0   0   0   0   0   0   0   0  0.52 inf
   23 C    0 -3 -1 -2  5 -2 -3  5 -2 -3 -3 -2 -2 -3 -2  0 -1 -2 -3 -2    0   0   0   0  30   0   0  70   0   0   0   0   0   0   0   0   0   0   0   0  0.76 inf
   24 N   -1  1  4  1 -3  1  0 -1  0 -3 -3  3 -2 -3 -2  0  0 -3 -2 -3    0   0  59   0   0   0   0   0   0   0   0  41   0   0   0   0   0   0   0   0  0.47 inf
   25 L   -1 -2 -3 -4 -1 -2 -3 -4 -3  2  4 -2  2  0 -3 -2 -1 -2 -1  1    0   0   0   0   0   0   0   0   0   0 100   0   0   0   0   0   0   0   0   0  0.46 inf
   26 D   -1 -2  1  5 -3 -1  1  3 -1 -3 -4 -1 -3 -3 -2  0 -1 -3 -3 -3    0   0   0  59   0   0   0  41   0   0   0   0   0   0   0   0   0   0   0   0  0.66 inf
   27 H   -2  3  0 -1 -3  1  0 -2  6 -3 -3  1 -2 -2 -2 -1 -1 -3  1 -3    0  41   0   0   0   0   0   0  59   0   0   0   0   0   0   0   0   0   0   0  0.60 inf
   28 L   -1 -2 -3 -4 -1 -2 -3 -4 -3  2  4 -2  2  0 -3 -2 -1 -2 -1  1    0   0   0   0   0   0   0   0   0   0 100   0   0   0   0   0   0   0   0   0  0.46 inf
   29 P   -1 -2 -2 -2 -3 -1 -1 -2 -2 -3 -3 -1 -3 -4  8 -1 -1 -4 -3 -2    0   0   0   0   0   0   0   0   0   0   0   0   0   0 100   0   0   0   0   0  2.04 inf
   30 T    0 -1  0 -1 -1 -1 -1 -2 -2 -1 -1 -1 -1 -2 -1  1  5 -2 -2  0    0   0   0   0   0   0   0   0   0   0   0   0   0   0   0   0 100   0   0   0  0.47 inf
   31 K   -1  4  0 -1 -3  1  0 -2 -1 -3 -2  4 -1 -3 -1  0 -1 -3 -2 -2    0  41   0   0   0   0   0   0   0   0   0  59   0   0   0   0   0   0   0   0  0.54 inf
   32 A    3 -2  0  4 -1 -1  0  0 -1 -2 -2 -1 -2 -3 -1  1  0 -3 -2 -1   59   0   0  41   0   0   0   0   0   0   0   0   0   0   0   0   0   0   0   0  0.36 inf
   33 E   -1  0  0  2 -4  2  5 -2  0 -3 -3  1 -2 -3 -1  0 -1 -3 -2 -2    0   0   0   0   0   0 100   0   0   0   0   0   0   0   0   0   0   0   0   0  0.73 inf
   34 F   -2 -3 -3 -4 -2 -3 -3 -3 -1  0  0 -3  0  6 -4 -2 -2  1  3 -1    0   0   0   0   0   0   0   0   0   0   0   0   0 100   0   0   0   0   0   0  0.74 inf
   35 N   -2  0  6  1 -3  0  0  0  1 -3 -3  0 -2 -3 -2  1  0 -4 -2 -3    0   0 100   0   0   0   0   0   0   0   0   0   0   0   0   0   0   0   0   0  0.72 inf
   36 A    3 -1  3  0 -1  0 -1  0 -1 -2 -2 -1 -1 -3 -1  1  0 -3 -2 -1   59   0  41   0   0   0   0   0   0   0   0   0   0   0   0   0   0   0   0   0  0.32 inf
   37 S    3 -1  0 -1 -1  0  0  0 -1 -2 -2  0 -1 -2 -1  3  1 -3 -2 -1   41   0   0   0   0   0   0   0   0   0   0   0   0   0   0  59   0   0   0   0  0.36 inf
   38 C    0 -3 -3 -4  9 -3 -4 -3 -3 -1 -1 -3 -1 -2 -3 -1 -1 -2 -2 -1    0   0   0   0 100   0   0   0   0   0   0   0   0   0   0   0   0   0   0   0  1.21 inf
   39 R   -1  6  0 -2 -3  1  0 -2  0 -3 -2  2 -1 -3 -2 -1 -1 -3 -2 -3    0 100   0   0   0   0   0   0   0   0   0   0   0   0   0   0   0   0   0   0  0.75 inf
   40 L   -1 -2 -3 -4 -1 -2 -3 -4 -3  2  4 -2  2  0 -3 -2 -1 -2 -1  1    0   0   0   0   0   0   0   0   0   0 100   0   0   0   0   0   0   0   0   0  0.46 inf
   41 Y   -2 -2 -2 -3 -2 -1 -2 -3  2 -1 -1 -2 -1  3 -3 -2 -2  2  7 -1    0   0   0   0   0   0   0   0   0   0   0   0   0   0   0   0   0   0 100   0  0.86 inf
   42 R   -1  6  0 -2 -3  1  0 -2  0 -3 -2  2 -1 -3 -2 -1 -1 -3 -2 -3    0 100   0   0   0   0   0   0   0   0   0   0   0   0   0   0   0   0   0   0  0.75 inf
   43 D   -2 -2  1  6 -4  0  2 -1 -1 -3 -4 -1 -3 -4 -2  0 -1 -4 -3 -3    0   0   0 100   0   0   0   0   0   0   0   0   0   0   0   0   0   0   0   0  0.93 inf
   44 G    0 -2  0 -1 -3 -2 -2  6 -2 -4 -4 -2 -3 -3 -2  0 -2 -3 -3 -3    0   0   0   0   0   0   0 100   0   0   0   0   0   0   0   0   0   0   0   0  1.04 inf
   45 V    2 -2 -2 -3 -1 -2 -2 -1 -2  2  0 -2  0 -1 -2  0  0 -3 -1  3   41   0   0   0   0   0   0   0   0   0   0   0   0   0   0   0   0   0   0  59  0.21 inf
   46 G    0 -2  0 -1 -3 -2 -2  6 -2 -4 -4 -2 -3 -3 -2  0 -2 -3 -3 -3    0   0   0   0   0   0   0 100   0   0   0   0   0   0   0   0   0   0   0   0  1.04 inf
   47 N   -2  0  6  1 -3  0  0  0  1 -3 -3  0 -2 -3 -2  1  0 -4 -2 -3    0   0 100   0   0   0   0   0   0   0   0   0   0   0   0   0   0   0   0   0  0.72 inf
   48 Y   -2 -2 -2 -3 -2 -1 -2 -3  2 -1 -1 -2 -1  3 -3 -2 -2  2  7 -1    0   0   0   0   0   0   0   0   0   0   0   0   0   0   0   0   0   0 100   0  0.86 inf
   49 Y   -2 -2 -2 -3 -2 -2 -2 -3  1 -1  0 -2 -1  5 -3 -2 -2  2  6 -1    0   0   0   0   0   0   0   0   0   0   0   0   0  41   0   0   0   0  59   0  0.71 inf
   50 P   -1 -2 -2 -2 -3 -1 -1 -2 -2 -3 -3 -1 -3 -4  8 -1 -1 -4 -3 -2    0   0   0   0   0   0   0   0   0   0   0   0   0   0 100   0   0   0   0   0  2.04 inf
   51 P   -1 -2 -2 -2 -3 -1 -1 -2 -2 -3 -3 -1 -3 -4  8 -1 -1 -4 -3 -2    0   0   0   0   0   0   0   0   0   0   0   0   0   0 100   0   0   0   0   0  2.04 inf
   52 P   -1 -2 -2 -2 -3 -1 -1 -2 -2 -3 -3 -1 -3 -4  8 -1 -1 -4 -3 -2    0   0   0   0   0   0   0   0   0   0   0   0   0   0 100   0   0   0   0   0  2.04 inf
   53 L   -1  0 -2 -2 -2  3  0 -3 -1  0  3  0  1 -1 -2 -1 -1 -2 -1  0    0   0   0   0   0  41   0   0   0   0  59   0   0   0   0   0   0   0   0   0  0.24 inf
   54 A    4 -1 -2 -2  0 -1 -1  0 -2 -1 -2 -1 -1 -2 -1  1  0 -3 -2  0  100   0   0   0   0   0   0   0   0   0   0   0   0   0   0   0   0   0   0   0  0.40 inf
   55 F   -2 -2 -3 -3 -2 -2 -3 -3  0 -1  0 -3  0  5 -3 -2 -2  2  5 -1    0   0   0   0   0   0   0   0   0   0   0   0   0  59   0   0   0   0  41   0  0.68 inf
   56 E   -1  0  4  1 -3  1  4 -1  0 -3 -3  0 -2 -3 -1  0 -1 -3 -2 -3    0   0  41   0   0   0  59   0   0   0   0   0   0   0   0   0   0   0   0   0  0.55 inf
   57 R   -1  6  0 -2 -3  1  0 -2  0 -3 -2  2 -1 -3 -2 -1 -1 -3 -2 -3    0 100   0   0   0   0   0   0   0   0   0   0   0   0   0   0   0   0   0   0  0.75 inf
   58 I   -1 -3 -3 -3 -1 -3 -3 -4 -3  4  2 -3  1  0 -3 -2 -1 -3 -1  3    0   0   0   0   0   0   0   0   0 100   0   0   0   0   0   0   0   0   0   0  0.39 inf
   59 D   -2 -2  0  4 -2 -1  0 -2 -2  0  2 -1  0 -1 -2 -1 -1 -3 -2 -1    0   0   0  59   0   0   0   0   0   0  41   0   0   0   0   0   0   0   0   0  0.37 inf
   60 L   -1 -3 -3 -3 -1 -2 -3 -4 -3  3  2 -2  1  0 -3 -2 -1 -2 -1  3    0   0   0   0   0   0   0   0   0  30  30   0   0   0   0   0   0   0   0  41  0.32 inf
   61 P   -1 -2 -2 -2 -3 -1 -1 -2 -2 -3 -3 -1 -3 -4  8 -1 -1 -4 -3 -2    0   0   0   0   0   0   0   0   0   0   0   0   0   0 100   0   0   0   0   0  2.04 inf
   62 E   -1 -1  0  4 -4  1  4 -2  0 -3 -3  0 -2 -3 -1  0 -1 -3 -2 -3    0   0   0  41   0   0  59   0   0   0   0   0   0   0   0   0   0   0   0   0  0.67 inf
   63 Q   -1  1  0  1 -3  4  4 -2  0 -3 -2  1 -1 -3 -1  0 -1 -2 -2 -2    0   0   0   0   0  59  41   0   0   0   0   0   0   0   0   0   0   0   0   0  0.60 inf
   64 L   -1 -3 -3 -3 -1 -2 -3 -4 -3  3  3 -3  2  0 -3 -2 -1 -2 -1  2    0   0   0   0   0   0   0   0   0  41  59   0   0   0   0   0   0   0   0   0  0.37 inf
   65 A    3 -1 -1 -1  0  0  0  0 -1 -1 -1  0 -1 -1  0  1  0 -1 -1  0   62   2   2   2   1   2   3   3   1   2   4   2   1   2   2   3   2   1   1   3  0.17 inf
   66 A    3 -1 -1 -1  0  0  0  0 -1 -1 -1  0 -1 -1  0  1  0 -1 -1  0   62   2   2   2   1   2   3   3   1   2   4   2   1   2   2   3   2   1   1   3  0.17 inf
   67 Q    0  1  0  0 -2  4  1 -1  0 -2 -1  1  0 -2  0  0  0 -1 -1 -1    3   2   2   2   1  61   3   3   1   2   4   2   1   2   2   3   2   1   1   3  0.30 inf
   68 L   -1 -1 -1 -2 -1 -1 -1 -2 -1  1  3 -1  1  0 -1 -1 -1 -1 -1  0    3   2   2   2   1   2   3   3   1   2  63   2   1   2   2   3   2   1   1   3  0.14 inf
   69 H   -1  0  0 -1 -2  0  0 -1  6 -2 -1  0 -1 -1 -1  0 -1 -1  1 -2    3   2   2   2   1   2   3   3  60   2   4   2   1   2   2   3   2   1   1   3  0.37 inf
   70 N   -1  0  5  1 -2  0  0  0  0 -2 -2  0 -1 -2 -1  0  0 -2 -1 -2    3   2  61   2   1   2   3   3   1   2   4   2   1   2   2   3   2   1   1   3  0.31 inf
   71 L   -1 -1 -1 -2 -1 -1 -1 -2 -1  1  3 -1  1  0 -1 -1 -1 -1 -1  0    3   2   2   2   1   2   3   3   1   2  63   2   1   2   2   3   2   1   1   3  0.14 inf
   72 E    0  0  0  1 -2  1  4 -1  0 -2 -1  1 -1 -2  0  0  0 -1 -1 -1    3   2   2   2   1   2  62   3   1   2   4   2   1   2   2   3   2   1   1   3  0.33 inf
   73 P    0 -1 -1 -1 -2 -1 -1 -1 -1 -2 -2 -1 -1 -2  6  0 -1 -2 -1 -1    3   2   2   2   1   2   3   3   1   2   4   2   1   2  61   3   2   1   1   3  0.97 inf
   74 R   -1  4  0 -1 -2  1  0 -1  0 -2 -1  1 -1 -2 -1  0 -1 -1 -1 -1    3  61   2   2   1   2   3   3   1   2   4   2   1   2   2   3   2   1   1   3  0.32 inf
   75 E    0  0  0  1 -2  1  4 -1  0 -2 -1  1 -1 -2  0  0  0 -1 -1 -1    3   2   2   2   1   2  62   3   1   2   4   2   1   2   2   3   2   1   1   3  0.33 inf
   76 Q   -1  1  0  1 -3  4  4 -2  0 -3 -2  1 -1 -3 -1  0 -1 -2 -2 -2    0   0   0   0   0  59  41   0   0   0   0   0   0   0   0   0   0   0   0   0  0.60 inf
   77 S    0 -1  1  4 -2  0  1 -1 -1 -3 -3  0 -2 -3 -1  3  1 -3 -2 -2    0   0   0  41   0   0   0   0   0   0   0   0   0   0   0  59   0   0   0   0  0.45 inf
   78 K   -1  2  0 -1 -3  1  1 -2 -1 -3 -2  5 -1 -3 -1  0 -1 -3 -2 -2    0   0   0   0   0   0   0   0   0   0   0 100   0   0   0   0   0   0   0   0  0.52 inf
   79 Q    2  0 -1 -1 -2  4  1 -1  0 -2 -2  1 -1 -3 -1  0  0 -2 -2 -1   41   0   0   0   0  59   0   0   0   0   0   0   0   0   0   0   0   0   0   0  0.37 inf
   80 C    2 -2 -2 -3  7 -2 -2 -1 -2 -1 -1 -2 -1 -2 -2  0 -1 -2 -2 -1   41   0   0   0  59   0   0   0   0   0   0   0   0   0   0   0   0   0   0   0  0.65 inf
   81 F   -2 -3 -3 -4 -2 -3 -3 -3 -1  0  0 -3  0  6 -4 -2 -2  1  3 -1    0   0   0   0   0   0   0   0   0   0   0   0   0 100   0   0   0   0   0   0  0.74 inf
   82 Q    0  1  0  0 -2  4  1 -1  0 -2 -1  1  0 -2  0  0  0 -1 -1 -1    3   2   2   2   1  61   3   3   1   2   4   2   1   2   2   3   2   1   1   3  0.30 inf
   83 Y   -1 -1 -1 -1 -1 -1 -1 -1  1 -1 -1 -1 -1  2 -1 -1 -1  1  5 -1    3   2   2   2   1   2   3   3   1   2   4   2   1   2   2   3   2   1  61   3  0.35 inf
   84 K   -1  4  0 -1 -3  1  0 -2 -1 -3 -2  4 -1 -3 -1  0 -1 -3 -2 -2    0  41   0   0   0   0   0   0   0   0   0  59   0   0   0   0   0   0   0   0  0.54 inf
   85 L   -1  0 -2 -2 -2  0 -1 -3 -2  0  3  2  1 -1 -2 -1 -1 -2 -1  0    0   0   0   0   0   0   0   0   0   0  59  41   0   0   0   0   0   0   0   0  0.19 inf
   86 E   -1 -1  0  4 -4  1  4 -2  0 -3 -3  0 -2 -3 -1  0 -1 -3 -2 -3    0   0   0  41   0   0  59   0   0   0   0   0   0   0   0   0   0   0   0   0  0.67 inf
   87 V    0 -3 -3 -3 -1 -2 -2 -3 -3  3  1 -2  1 -1 -2 -2  0 -3 -1  4    0   0   0   0   0   0   0   0   0   0   0   0   0   0   0   0   0   0   0 100  0.35 inf
   88 W   -3 -3 -4 -4 -2 -2 -3 -3 -2 -3 -2 -3 -1  1 -4 -3 -2 11  2 -3    0   0   0   0   0   0   0   0   0   0   0   0   0   0   0   0   0 100   0   0  2.32 inf
   89 N   -2 -1  4  0 -3 -1 -1 -1  1 -2 -2 -1 -2  1 -2  0 -1  0  4 -2    0   0  59   0   0   0   0   0   0   0   0   0   0   0   0   0   0   0  41   0  0.46 inf
   90 R   -1  5  0 -1 -3  1  0 -2  0 -3 -2  3 -1 -3 -2 -1 -1 -3 -2 -2    0  59   0   0   0   0   0   0   0   0   0  41   0   0   0   0   0   0   0   0  0.58 inf
   91 A    4 -1 -2 -2  0 -1 -1  0 -2 -1 -2 -1 -1 -2 -1  1  0 -3 -2  0  100   0   0   0   0   0   0   0   0   0   0   0   0   0   0   0   0   0   0   0  0.40 inf
   92 H   -2  0  1 -1 -3  0  0 -2  8 -3 -3 -1 -2 -1 -2 -1 -2 -2  2 -3    0   0   0   0   0   0   0   0 100   0   0   0   0   0   0   0   0   0   0   0  0.86 inf
   93 A    3  3 -1 -2 -1  0 -1 -1 -1 -2 -2  1 -1 -2 -1  0  0 -3 -2 -1   59  41   0   0   0   0   0   0   0   0   0   0   0   0   0   0   0   0   0   0  0.32 inf
   94 E   -1  0  0  2 -4  2  5 -2  0 -3 -3  1 -2 -3 -1  0 -1 -3 -2 -2    0   0   0   0   0   0 100   0   0   0   0   0   0   0   0   0   0   0   0   0  0.73 inf
   95 M   -1 -1 -2 -3 -1  0 -2 -3 -2  1  2 -1  6  0 -3 -2 -1 -1 -1  1    0   0   0   0   0   0   0   0   0   0   0   0 100   0   0   0   0   0   0   0  0.35 inf
   96 G    0 -1  4  0 -3 -1 -1  4 -1 -4 -4 -1 -2 -3 -2  0 -1 -3 -3 -3    0   0  41   0   0   0   0  59   0   0   0   0   0   0   0   0   0   0   0   0  0.66 inf
   97 I   -1 -3 -3 -3 -1 -3 -3 -4 -3  4  2 -3  1  0 -3 -2 -1 -3 -1  3    0   0   0   0   0   0   0   0   0 100   0   0   0   0   0   0   0   0   0   0  0.39 inf
   98 T    0 -1  0 -1 -1  0 -1 -1 -1 -1 -2  0 -1 -2 -1  3  4 -3 -2 -1    0   0   0   0   0   0   0   0   0   0   0   0   0   0   0  41  59   0   0   0  0.39 inf
   99 G    0 -2  0 -1 -3 -2 -2  6 -2 -4 -4 -2 -3 -3 -2  0 -2 -3 -3 -3    0   0   0   0   0   0   0 100   0   0   0   0   0   0   0   0   0   0   0   0  1.04 inf
  100 T    0 -1  0 -1 -1 -1 -1 -2 -2 -1 -1 -1 -1 -2 -1  1  5 -2 -2  0    0   0   0   0   0   0   0   0   0   0   0   0   0   0   0   0 100   0   0   0  0.47 inf
  101 D   -2  3  1  4 -3  0  1 -2 -1 -3 -3  1 -2 -3 -2  0 -1 -4 -2 -3    0  41   0  59   0   0   0   0   0   0   0   0   0   0   0   0   0   0   0   0  0.59 inf
  102 I   -1 -2 -3 -3 -1 -2 -3 -3 -2  3  2 -2  4  0 -3 -2 -1 -2 -1  2    0   0   0   0   0   0   0   0   0  59   0   0  41   0   0   0   0   0   0   0  0.30 inf
  103 F   -2 -2 -3 -3 -2 -2 -3 -3  0 -1  0 -3  0  5 -3 -2 -2  2  5 -1    0   0   0   0   0   0   0   0   0   0   0   0   0  59   0   0   0   0  41   0  0.68 inf
  104 Y   -2 -2 -2 -3 -2 -2 -2 -3  1 -1  0 -2 -1  5 -3 -2 -2  2  6 -1    0   0   0   0   0   0   0   0   0   0   0   0   0  41   0   0   0   0  59   0  0.71 inf
  105 Q   -1  0  1  4 -3  4  2 -2  0 -3 -3  1 -1 -3 -1  0 -1 -3 -2 -3    0   0   0  41   0  59   0   0   0   0   0   0   0   0   0   0   0   0   0   0  0.56 inf
  106 T   -1 -2 -1 -2 -1 -1 -2 -2 -2  0  2 -1  1 -1 -2  0  3 -2 -1  0    0   0   0   0   0   0   0   0   0   0  41   0   0   0   0   0  59   0   0   0  0.26 inf
  107 D   -2 -2  1  6 -4  0  2 -1 -1 -3 -4 -1 -3 -4 -2  0 -1 -4 -3 -3    0   0   0 100   0   0   0   0   0   0   0   0   0   0   0   0   0   0   0   0  0.93 inf
  108 K   -1  1 -1 -1 -3  0  0 -2 -1 -3 -3  3 -2 -3  5  0 -1 -3 -2 -2    0   0   0   0   0   0   0   0   0   0   0  59   0   0  41   0   0   0   0   0  0.78 inf
  109 N   -1  1  4  1 -3  1  0 -1  0 -3 -3  3 -2 -3 -2  0  0 -3 -2 -3    0   0  59   0   0   0   0   0   0   0   0  41   0   0   0   0   0   0   0   0  0.47 inf
  110 I   -2 -2 -3 -3 -2 -2 -3 -3  0  3  1 -2  0  2 -3 -2 -1  0  4  2    0   0   0   0   0   0   0   0   0  59   0   0   0   0   0   0   0   0  41   0  0.34 inf
  111 K   -1  1 -1 -1 -3  0  0 -2 -1 -3 -3  3 -2 -3  5  0 -1 -3 -2 -2    0   0   0   0   0   0   0   0   0   0   0  59   0   0  41   0   0   0   0   0  0.78 inf
  112 L   -1 -2 -3 -4 -1 -2 -3 -4 -3  2  4 -2  2  0 -3 -2 -1 -2 -1  1    0   0   0   0   0   0   0   0   0   0 100   0   0   0   0   0   0   0   0   0  0.46 inf
  113 D   -2 -2  1  6 -4  0  2 -1 -1 -3 -4 -1 -3 -4 -2  0 -1 -4 -3 -3    0   0   0 100   0   0   0   0   0   0   0   0   0   0   0   0   0   0   0   0  0.93 inf
  114 R   -1  5  0 -1 -3  1  0 -2  0 -3 -2  3 -1 -3 -2 -1 -1 -3 -2 -2    0  59   0   0   0   0   0   0   0   0   0  41   0   0   0   0   0   0   0   0  0.58 inf
  115 N   -2 -1  4  0 -3 -1 -1 -1  1 -2 -2 -1 -2  1 -2  0 -1  0  4 -2    0   0  59   0   0   0   0   0   0   0   0   0   0   0   0   0   0   0  41   0  0.46 inf
  116 Y   -1 -2 -1 -2 -2 -2 -2  3  1 -2 -2 -2 -2  2 -3 -1 -2  1  5 -2    0   0   0   0   0   0   0  41   0   0   0   0   0   0   0   0   0   0  59   0  0.55 inf
  117 K   -1  2  0 -1 -3  1  1 -2 -1 -3 -2  5 -1 -3 -1  0 -1 -3 -2 -2    0   0   0   0   0   0   0   0   0   0   0 100   0   0   0   0   0   0   0   0  0.52 inf
  118 L   -1 -2 -3 -4 -1 -2 -3 -4 -3  2  4 -2  2  0 -3 -2 -1 -2 -1  1    0   0   0   0   0   0   0   0   0   0 100   0   0   0   0   0   0   0   0   0  0.46 inf
  119 R   -1  6  0 -2 -3  1  0 -2  0 -3 -2  2 -1 -3 -2 -1 -1 -3 -2 -3    0 100   0   0   0   0   0   0   0   0   0   0   0   0   0   0   0   0   0   0  0.75 inf
  120 P   -1 -2 -2 -2 -3 -1 -1 -2 -2 -3 -3 -1 -3 -4  8 -1 -1 -4 -3 -2    0   0   0   0   0   0   0   0   0   0   0   0   0   0 100   0   0   0   0   0  2.04 inf
  121 E   -1  0  0  2 -4  2  5 -2  0 -3 -3  1 -2 -3 -1  0 -1 -3 -2 -2    0   0   0   0   0   0 100   0   0   0   0   0   0   0   0   0   0   0   0   0  0.73 inf
  122 D   -2 -2  1  6 -4  0  2 -1 -1 -3 -4 -1 -3 -4 -2  0 -1 -4 -3 -3    0   0   0 100   0   0   0   0   0   0   0   0   0   0   0   0   0   0   0   0  0.93 inf
  123 R   -1  4  0 -1 -3  4  1 -2  0 -3 -2  2 -1 -3 -2  0 -1 -2 -2 -2    0  59   0   0   0  41   0   0   0   0   0   0   0   0   0   0   0   0   0   0  0.58 inf
  124 Y   -2 -2 -2 -3 -2 -1 -2 -3  2 -1 -1 -2 -1  3 -3 -2 -2  2  7 -1    0   0   0   0   0   0   0   0   0   0   0   0   0   0   0   0   0   0 100   0  0.86 inf
  125 I   -1 -2 -2 -2 -1 -2 -2 -3 -3  3  1 -2  1 -1 -2  0  3 -3 -1  2    0   0   0   0   0   0   0   0   0  59   0   0   0   0   0   0  41   0   0   0  0.23 inf
  126 Q   -1  1  0  1 -3  4  4 -2  0 -3 -2  1 -1 -3 -1  0 -1 -2 -2 -2    0   0   0   0   0  59  41   0   0   0   0   0   0   0   0   0   0   0   0   0  0.60 inf
  127 T    0 -1  0 -1 -1 -1 -1 -2 -2 -1 -1 -1 -1 -2 -1  1  5 -2 -2  0    0   0   0   0   0   0   0   0   0   0   0   0   0   0   0   0 100   0   0   0  0.47 inf
  128 E    0  0  0  1 -2  1  4 -1  0 -2 -1  1 -1 -2  0  0  0 -1 -1 -1    3   2   2   2   1   2  62   3   1   2   4   2   1   2   2   3   2   1   1   3  0.33 inf
  129 K    2  1 -1 -1 -2  1  0 -1 -1 -2 -2  3 -1 -3 -1  0  0 -3 -2 -1   41   0   0   0   0   0   0   0   0   0   0  59   0   0   0   0   0   0   0   0  0.30 inf
  130 Y   -2 -2 -2 -3 -2 -1 -2 -3  2 -1 -1 -2 -1  3 -3 -2 -2  2  7 -1    0   0   0   0   0   0   0   0   0   0   0   0   0   0   0   0   0   0 100   0  0.86 inf
  131 G    0 -2  0 -1 -3 -2 -2  6 -2 -4 -4 -2 -3 -3 -2  0 -2 -3 -3 -3    0   0   0   0   0   0   0 100   0   0   0   0   0   0   0   0   0   0   0   0  1.04 inf
  132 R   -1  6  0 -2 -3  1  0 -2  0 -3 -2  2 -1 -3 -2 -1 -1 -3 -2 -3    0 100   0   0   0   0   0   0   0   0   0   0   0   0   0   0   0   0   0   0  0.75 inf
  133 R   -1  6  0 -2 -3  1  0 -2  0 -3 -2  2 -1 -3 -2 -1 -1 -3 -2 -3    0 100   0   0   0   0   0   0   0   0   0   0   0   0   0   0   0   0   0   0  0.75 inf
  134 E   -1  1  0  1 -3  2  4 -2  0 -3 -3  3 -2 -3 -1  0 -1 -3 -2 -2    0   0   0   0   0   0  59   0   0   0   0  41   0   0   0   0   0   0   0   0  0.53 inf
  135 I   -1 -3 -3 -3 -1 -3 -3 -4 -3  4  1 -3  1  0 -3 -2  0 -3 -1  3    0   0   0   0   0   0   0   0   0  59   0   0   0   0   0   0   0   0   0  41  0.35 inf
  136 Q   -1  1  0  0 -3  5  2 -2  0 -3 -2  1  0 -3 -1  0 -1 -2 -1 -2    0   0   0   0   0 100   0   0   0   0   0   0   0   0   0   0   0   0   0   0  0.65 inf
  137 K   -1  4  0 -1 -3  1  0 -2 -1 -3 -2  4 -1 -3 -1  0 -1 -3 -2 -2    0  41   0   0   0   0   0   0   0   0   0  59   0   0   0   0   0   0   0   0  0.54 inf
  138 R   -2  4  0 -1 -3  1  0 -2  5 -3 -2  1 -1 -2 -2 -1 -1 -3  0 -3    0  59   0   0   0   0   0   0  41   0   0   0   0   0   0   0   0   0   0   0  0.57 inf
  139 Y   -2 -2 -2 -3 -2 -1 -2 -3  2 -1 -1 -2 -1  3 -3 -2 -2  2  7 -1    0   0   0   0   0   0   0   0   0   0   0   0   0   0   0   0   0   0 100   0  0.86 inf
  140 E   -1 -1 -1  0 -2  1  4 -3 -1  0  2  0  0 -1 -2 -1 -1 -2 -2 -1    0   0   0   0   0   0  59   0   0   0  41   0   0   0   0   0   0   0   0   0  0.29 inf
  141 H   -2  0  1 -1 -3  0  0 -2  8 -3 -3 -1 -2 -1 -2 -1 -2 -2  2 -3    0   0   0   0   0   0   0   0 100   0   0   0   0   0   0   0   0   0   0   0  0.86 inf
  142 Q    0  0  0  0 -2  4  1 -1  0 -3 -2  1 -1 -3 -1  2  0 -2 -2 -2    0   0   0   0   0  59   0   0   0   0   0   0   0   0   0  41   0   0   0   0  0.43 inf
  143 F   -2 -3 -3 -4 -2 -3 -3 -3 -1  0  0 -3  0  6 -4 -2 -2  1  3 -1    0   0   0   0   0   0   0   0   0   0   0   0   0 100   0   0   0   0   0   0  0.74 inf
  144 Q   -1  1  0  0 -3  5  2 -2  0 -3 -2  1  0 -3 -1  0 -1 -2 -1 -2    0   0   0   0   0 100   0   0   0   0   0   0   0   0   0   0   0   0   0   0  0.65 inf
  145 A    4 -1 -2 -2  0 -1 -1  0 -2 -1 -2 -1 -1 -2 -1  1  0 -3 -2  0  100   0   0   0   0   0   0   0   0   0   0   0   0   0   0   0   0   0   0   0  0.40 inf
  146 G    0 -2  0 -1 -3 -2 -2  6 -2 -4 -4 -2 -3 -3 -2  0 -2 -3 -3 -3    0   0   0   0   0   0   0 100   0   0   0   0   0   0   0   0   0   0   0   0  1.04 inf
  147 S    0 -1  0 -1 -1  0 -1 -1 -1  0  0 -1  3 -1 -1  3  1 -2 -1  0    0   0   0   0   0   0   0   0   0   0   0   0  41   0   0  59   0   0   0   0  0.20 inf
  148 L   -1 -2 -3 -4 -1 -2 -3 -4 -3  2  4 -2  2  0 -3 -2 -1 -2 -1  1    0   0   0   0   0   0   0   0   0   0 100   0   0   0   0   0   0   0   0   0  0.46 inf
  149 L   -1 -2 -3 -4 -1 -2 -3 -4 -3  2  4 -2  2  0 -3 -2 -1 -2 -1  1    0   0   0   0   0   0   0   0   0   0 100   0   0   0   0   0   0   0   0   0  0.46 inf
  150 P   -1 -2 -2 -2 -3 -1 -1 -2 -2 -3 -3 -1 -3 -4  8 -1 -1 -4 -3 -2    0   0   0   0   0   0   0   0   0   0   0   0   0   0 100   0   0   0   0   0  2.04 inf
  151 D   -2 -2  1  6 -4  0  2 -1 -1 -3 -4 -1 -3 -4 -2  0 -1 -4 -3 -3    0   0   0 100   0   0   0   0   0   0   0   0   0   0   0   0   0   0   0   0  0.93 inf
  152 I   -1 -3 -3 -3 -1 -3 -3 -4 -3  4  2 -3  1  0 -3 -2 -1 -3 -1  3    0   0   0   0   0   0   0   0   0 100   0   0   0   0   0   0   0   0   0   0  0.39 inf
  153 L   -1 -2 -3 -3 -1 -1 -3 -3 -2  1  3 -2  4  0 -3 -2 -1 -2 -1  1    0   0   0   0   0   0   0   0   0   0  59   0  41   0   0   0   0   0   0   0  0.36 inf
  154 I   -1 -3 -3 -3 -1 -3 -3 -4 -3  4  2 -3  1  0 -3 -2 -1 -3 -1  3    0   0   0   0   0   0   0   0   0 100   0   0   0   0   0   0   0   0   0   0  0.39 inf
  155 K   -1  2  0 -1 -3  1  1 -2 -1 -3 -2  5 -1 -3 -1  0 -1 -3 -2 -2    0   0   0   0   0   0   0   0   0   0   0 100   0   0   0   0   0   0   0   0  0.52 inf
  156 T    0 -1  0 -1 -1 -1 -1 -2 -2 -1 -1 -1 -1 -2 -1  1  5 -2 -2  0    0   0   0   0   0   0   0   0   0   0   0   0   0   0   0   0 100   0   0   0  0.47 inf
  157 P   -1 -2 -2 -2 -3 -1 -1 -2 -2 -3 -3 -1 -3 -4  8 -1 -1 -4 -3 -2    0   0   0   0   0   0   0   0   0   0   0   0   0   0 100   0   0   0   0   0  2.04 inf
  158 Q   -1  0  1  4 -3  4  2 -2  0 -3 -3  1 -1 -3 -1  0 -1 -3 -2 -3    0   0   0  41   0  59   0   0   0   0   0   0   0   0   0   0   0   0   0   0  0.56 inf
  159 N   -2  0  6  1 -3  0  0  0  1 -3 -3  0 -2 -3 -2  1  0 -4 -2 -3    0   0 100   0   0   0   0   0   0   0   0   0   0   0   0   0   0   0   0   0  0.72 inf
  160 D   -2 -2  1  6 -4  0  2 -1 -1 -3 -4 -1 -3 -4 -2  0 -1 -4 -3 -3    0   0   0 100   0   0   0   0   0   0   0   0   0   0   0   0   0   0   0   0  0.93 inf
  161 I   -1 -3 -3 -3 -1 -3 -3 -4 -3  4  1 -3  1  0 -3 -2  0 -3 -1  3    0   0   0   0   0   0   0   0   0  59   0   0   0   0   0   0   0   0   0  41  0.35 inf
  162 H   -2 -1  0 -2 -3  0 -1 -2  6 -2 -2 -1 -1  1 -2 -1 -2  0  5 -2    0   0   0   0   0   0   0   0  59   0   0   0   0   0   0   0   0   0  41   0  0.66 inf
  163 F   -2 -3 -3 -4 -2 -3 -3 -3 -1  0  0 -3  0  6 -4 -2 -2  1  3 -1    0   0   0   0   0   0   0   0   0   0   0   0   0 100   0   0   0   0   0   0  0.74 inf
  164 S    1 -1  0 -1 -1 -1 -1 -1 -2  1 -1 -1  0 -2 -1  3  1 -3 -2  2    0   0   0   0   0   0   0   0   0   0   0   0   0   0   0  59   0   0   0  41  0.19 inf
  165 Y    0 -1 -1 -2 -2 -1 -1 -2  1 -2 -2 -1 -1  2 -2  2  0  1  5 -1    0   0   0   0   0   0   0   0   0   0   0   0   0   0   0  41   0   0  59   0  0.42 inf
  166 R   -1  6  0 -2 -3  1  0 -2  0 -3 -2  2 -1 -3 -2 -1 -1 -3 -2 -3    0 100   0   0   0   0   0   0   0   0   0   0   0   0   0   0   0   0   0   0  0.75 inf
  167 F    0 -2 -1 -2 -2 -2 -2 -2 -1 -1  0 -2 -1  5 -2  2  0  0  2 -1    0   0   0   0   0   0   0   0   0   0   0   0   0  59   0  41   0   0   0   0  0.32 inf
  168 A    3 -1 -1  0 -1  1  3 -1 -1 -2 -2  0 -1 -3 -1  1  0 -3 -2 -1   59   0   0   0   0   0  41   0   0   0   0   0   0   0   0   0   0   0   0   0  0.33 inf
  169 G    0 -1  4  0 -3 -1 -1  4 -1 -4 -4 -1 -2 -3 -2  0 -1 -3 -3 -3    0   0  41   0   0   0   0  59   0   0   0   0   0   0   0   0   0   0   0   0  0.66 inf
  170 D   -2 -2  1  6 -4  0  2 -1 -1 -3 -4 -1 -3 -4 -2  0 -1 -4 -3 -3    0   0   0 100   0   0   0   0   0   0   0   0   0   0   0   0   0   0   0   0  0.93 inf
  171 A    3  3 -1 -2 -1  0 -1 -1 -1 -2 -2  1 -1 -2 -1  0  0 -3 -2 -1   59  41   0   0   0   0   0   0   0   0   0   0   0   0   0   0   0   0   0   0  0.32 inf
  172 Y   -2 -2 -2 -3 -2 -1 -2 -3  2 -1 -1 -2 -1  3 -3 -2 -2  2  7 -1    0   0   0   0   0   0   0   0   0   0   0   0   0   0   0   0   0   0 100   0  0.86 inf
  173 A    3 -1 -1 -1 -1 -1 -1  0 -2 -1 -1 -1 -1 -2 -1  1  3 -3 -2  0   59   0   0   0   0   0   0   0   0   0   0   0   0   0   0   0  41   0   0   0  0.31 inf
  174 N   -2  0  6  1 -3  0  0  0  1 -3 -3  0 -2 -3 -2  1  0 -4 -2 -3    0   0 100   0   0   0   0   0   0   0   0   0   0   0   0   0   0   0   0   0  0.72 inf
  175 K   -1  2  0 -1 -3  1  1 -2 -1 -3 -2  5 -1 -3 -1  0 -1 -3 -2 -2    0   0   0   0   0   0   0   0   0   0   0 100   0   0   0   0   0   0   0   0  0.52 inf
  176 R   -1  4  0 -1 -2  0  0 -2 -1 -2 -2  1 -1 -3 -2  0  3 -3 -2 -1    0  59   0   0   0   0   0   0   0   0   0   0   0   0   0   0  41   0   0   0  0.42 inf
  177 F   -2 -3 -3 -4 -2 -3 -3 -3 -1  0  0 -3  0  6 -4 -2 -2  1  3 -1    0   0   0   0   0   0   0   0   0   0   0   0   0 100   0   0   0   0   0   0  0.74 inf
  178 E   -1  0  0  1 -3  4  4 -2  0 -3 -3  1 -1 -3 -1  0 -1 -2 -2 -2    0   0   0   0   0  41  59   0   0   0   0   0   0   0   0   0   0   0   0   0  0.61 inf
  179 E   -1  0  0  2 -4  2  5 -2  0 -3 -3  1 -2 -3 -1  0 -1 -3 -2 -2    0   0   0   0   0   0 100   0   0   0   0   0   0   0   0   0   0   0   0   0  0.73 inf
  180 F   -2 -3 -3 -4 -2 -3 -3 -3 -1  0  0 -3  0  6 -4 -2 -2  1  3 -1    0   0   0   0   0   0   0   0   0   0   0   0   0 100   0   0   0   0   0   0  0.74 inf
  181 E   -1  0  0  2 -4  2  5 -2  0 -3 -3  1 -2 -3 -1  0 -1 -3 -2 -2    0   0   0   0   0   0 100   0   0   0   0   0   0   0   0   0   0   0   0   0  0.73 inf
  182 R    2  4 -1 -2 -2  0  0 -1 -1 -2 -2  1 -1 -3 -2  0 -1 -3 -2 -1   41  59   0   0   0   0   0   0   0   0   0   0   0   0   0   0   0   0   0   0  0.39 inf
  183 A    3 -2 -2 -2 -1 -1 -2 -1 -2  2  0 -1  0 -1 -1  0  0 -3 -2  1   59   0   0   0   0   0   0   0   0  41   0   0   0   0   0   0   0   0   0   0  0.20 inf
  184 I   -1 -3 -3 -3 -1 -3 -3 -4 -3  4  2 -3  1  0 -3 -2 -1 -3 -1  3    0   0   0   0   0   0   0   0   0 100   0   0   0   0   0   0   0   0   0   0  0.39 inf
  185 K   -1  2  0 -1 -3  1  1 -2 -1 -3 -2  5 -1 -3 -1  0 -1 -3 -2 -2    0   0   0   0   0   0   0   0   0   0   0 100   0   0   0   0   0   0   0   0  0.52 inf
  186 T   -1  3  0 -1 -2  0 -1 -2 -1 -1 -2  1 -1 -2 -1  1  3 -3 -2 -1    0  41   0   0   0   0   0   0   0   0   0   0   0   0   0   0  59   0   0   0  0.37 inf
  187 K    0  1  0 -1 -2  1  0 -2 -1 -2 -2  3 -1 -3 -1  1  3 -3 -2 -1    0   0   0   0   0   0   0   0   0   0   0  59   0   0   0   0  41   0   0   0  0.33 inf
  188 Y   -2 -2 -2 -3 -2 -1 -2 -3  2 -1 -1 -2 -1  3 -3 -2 -2  2  7 -1    0   0   0   0   0   0   0   0   0   0   0   0   0   0   0   0   0   0 100   0  0.86 inf
  189 G    0 -2  0 -1 -3 -2 -2  6 -2 -4 -4 -2 -3 -3 -2  0 -2 -3 -3 -3    0   0   0   0   0   0   0 100   0   0   0   0   0   0   0   0   0   0   0   0  1.04 inf
  190 S    1 -1  1  0 -1  0  0  0 -1 -2 -2  0 -2 -2 -1  4  1 -3 -2 -2    0   0   0   0   0   0   0   0   0   0   0   0   0   0   0 100   0   0   0   0  0.45 inf
  191 D   -1 -1  1  5 -4  1  3 -2 -1 -3 -3  0 -3 -3 -1  0 -1 -4 -3 -3    0   0   0  59   0   0  41   0   0   0   0   0   0   0   0   0   0   0   0   0  0.71 inf
  192 T    0 -1  0 -1 -1  0 -1 -1 -1 -1 -2  0 -1 -2 -1  3  4 -3 -2 -1    0   0   0   0   0   0   0   0   0   0   0   0   0   0   0  41  59   0   0   0  0.39 inf
  193 E   -1  0  0  2 -4  2  5 -2  0 -3 -3  1 -2 -3 -1  0 -1 -3 -2 -2    0   0   0   0   0   0 100   0   0   0   0   0   0   0   0   0   0   0   0   0  0.73 inf
  194 I   -1 -3 -3 -3 -1 -3 -3 -4 -3  4  2 -3  1  0 -3 -2 -1 -3 -1  3    0   0   0   0   0   0   0   0   0 100   0   0   0   0   0   0   0   0   0   0  0.39 inf
  195 K   -1  2  0 -1 -3  1  1 -2 -1 -3 -2  5 -1 -3 -1  0 -1 -3 -2 -2    0   0   0   0   0   0   0   0   0   0   0 100   0   0   0   0   0   0   0   0  0.52 inf
  196 L   -1 -2 -3 -4 -1 -2 -3 -4 -3  2  4 -2  2  0 -3 -2 -1 -2 -1  1    0   0   0   0   0   0   0   0   0   0 100   0   0   0   0   0   0   0   0   0  0.46 inf
  197 K   -1  2  0 -1 -3  1  1 -2 -1 -3 -2  5 -1 -3 -1  0 -1 -3 -2 -2    0   0   0   0   0   0   0   0   0   0   0 100   0   0   0   0   0   0   0   0  0.52 inf
  198 S    1 -1  1  0 -1  0  0  0 -1 -2 -2  0 -2 -2 -1  4  1 -3 -2 -2    0   0   0   0   0   0   0   0   0   0   0   0   0   0   0 100   0   0   0   0  0.45 inf
  199 K   -1  1  0  0 -3  2  3 -2  0 -3 -3  4 -2 -3 -1  0 -1 -3 -2 -2    0   0   0   0   0   0  41   0   0   0   0  59   0   0   0   0   0   0   0   0  0.48 inf
  200 S    1 -1  1  0 -1  0  0  0 -1 -2 -2  0 -2 -2 -1  4  1 -3 -2 -2    0   0   0   0   0   0   0   0   0   0   0   0   0   0   0 100   0   0   0   0  0.45 inf
  201 G    0 -2  0 -1 -3 -2 -2  6 -2 -4 -4 -2 -3 -3 -2  0 -2 -3 -3 -3    0   0   0   0   0   0   0 100   0   0   0   0   0   0   0   0   0   0   0   0  1.04 inf
  202 I   -1 -3 -3 -3 -1 -3 -3 -4 -3  4  2 -3  1  0 -3 -2 -1 -3 -1  3    0   0   0   0   0   0   0   0   0 100   0   0   0   0   0   0   0   0   0   0  0.39 inf
  203 M   -1 -1 -2 -3 -1  0 -2 -3 -2  1  2 -1  6  0 -3 -2 -1 -1 -1  1    0   0   0   0   0   0   0   0   0   0   0   0 100   0   0   0   0   0   0   0  0.35 inf
  204 H   -2  0  1 -1 -3  0  0 -2  8 -3 -3 -1 -2 -1 -2 -1 -2 -2  2 -3    0   0   0   0   0   0   0   0 100   0   0   0   0   0   0   0   0   0   0   0  0.86 inf
  205 D   -2 -2  1  6 -4  0  2 -1 -1 -3 -4 -1 -3 -4 -2  0 -1 -4 -3 -3    0   0   0 100   0   0   0   0   0   0   0   0   0   0   0   0   0   0   0   0  0.93 inf
  206 S    1 -1  1  0 -1  0  0  0 -1 -2 -2  0 -2 -2 -1  4  1 -3 -2 -2    0   0   0   0   0   0   0   0   0   0   0   0   0   0   0 100   0   0   0   0  0.45 inf
  207 K   -1  2  0 -1 -3  1  1 -2 -1 -3 -2  5 -1 -3 -1  0 -1 -3 -2 -2    0   0   0   0   0   0   0   0   0   0   0 100   0   0   0   0   0   0   0   0  0.52 inf
  208 Y   -2 -2 -2 -3 -2 -1 -2 -3  2 -1 -1 -2 -1  3 -3 -2 -2  2  7 -1    0   0   0   0   0   0   0   0   0   0   0   0   0   0   0   0   0   0 100   0  0.86 inf
  209 L   -1 -2 -3 -4 -1 -2 -3 -4 -3  2  4 -2  2  0 -3 -2 -1 -2 -1  1    0   0   0   0   0   0   0   0   0   0 100   0   0   0   0   0   0   0   0   0  0.46 inf
  210 E   -1 -1  0  4 -4  1  4 -2  0 -3 -3  0 -2 -3 -1  0 -1 -3 -2 -3    0   0   0  41   0   0  59   0   0   0   0   0   0   0   0   0   0   0   0   0  0.67 inf
  211 S    3 -1  0 -1 -1  0  0  0 -1 -2 -2  0 -1 -2 -1  3  1 -3 -2 -1   41   0   0   0   0   0   0   0   0   0   0   0   0   0   0  59   0   0   0   0  0.36 inf
  212 W   -3 -3 -4 -4 -2 -2 -3 -3 -2 -3 -2 -3 -1  1 -4 -3 -2 11  2 -3    0   0   0   0   0   0   0   0   0   0   0   0   0   0   0   0   0 100   0   0  2.32 inf
  213 E   -1  0  0  1 -3  4  4 -2  0 -3 -3  1 -1 -3 -1  0 -1 -2 -2 -2    0   0   0   0   0  41  59   0   0   0   0   0   0   0   0   0   0   0   0   0  0.61 inf
  214 R   -1  4  0 -1 -3  4  1 -2  0 -3 -2  2 -1 -3 -2  0 -1 -2 -2 -2    0  59   0   0   0  41   0   0   0   0   0   0   0   0   0   0   0   0   0   0  0.58 inf
  215 G    0 -2  0 -1 -3 -2 -2  6 -2 -4 -4 -2 -3 -3 -2  0 -2 -3 -3 -3    0   0   0   0   0   0   0 100   0   0   0   0   0   0   0   0   0   0   0   0  1.04 inf
  216 S    1 -1  1  0 -1  0  0  0 -1 -2 -2  0 -2 -2 -1  4  1 -3 -2 -2    0   0   0   0   0   0   0   0   0   0   0   0   0   0   0 100   0   0   0   0  0.45 inf
  217 A    4 -1 -2 -2  0 -1 -1  0 -2 -1 -2 -1 -1 -2 -1  1  0 -3 -2  0  100   0   0   0   0   0   0   0   0   0   0   0   0   0   0   0   0   0   0   0  0.40 inf
  218 D   -2 -2  1  6 -4  0  2 -1 -1 -3 -4 -1 -3 -4 -2  0 -1 -4 -3 -3    0   0   0 100   0   0   0   0   0   0   0   0   0   0   0   0   0   0   0   0  0.93 inf
  219 I   -1 -3 -3 -3 -1 -3 -3 -4 -3  4  2 -3  1  0 -3 -2 -1 -3 -1  3    0   0   0   0   0   0   0   0   0 100   0   0   0   0   0   0   0   0   0   0  0.39 inf
  220 R   -1  6  0 -2 -3  1  0 -2  0 -3 -2  2 -1 -3 -2 -1 -1 -3 -2 -3    0 100   0   0   0   0   0   0   0   0   0   0   0   0   0   0   0   0   0   0  0.75 inf
  221 F   -2 -3 -3 -4 -2 -3 -3 -3 -1  0  0 -3  0  6 -4 -2 -2  1  3 -1    0   0   0   0   0   0   0   0   0   0   0   0   0 100   0   0   0   0   0   0  0.74 inf
  222 A    4 -1 -2 -2  0 -1 -1  0 -2 -1 -2 -1 -1 -2 -1  1  0 -3 -2  0  100   0   0   0   0   0   0   0   0   0   0   0   0   0   0   0   0   0   0   0  0.40 inf
  223 E    0  0  0  1 -2  1  4 -1  0 -3 -3  0 -2 -3 -1  2  0 -3 -2 -2    0   0   0   0   0   0  59   0   0   0   0   0   0   0   0  41   0   0   0   0  0.46 inf
  224 F   -2 -2 -3 -3 -2 -2 -3 -3  0 -1  0 -3  0  5 -3 -2 -2  2  5 -1    0   0   0   0   0   0   0   0   0   0   0   0   0  59   0   0   0   0  41   0  0.68 inf
  225 A    4 -1 -2 -2  0 -1 -1  0 -2 -1 -2 -1 -1 -2 -1  1  0 -3 -2  0  100   0   0   0   0   0   0   0   0   0   0   0   0   0   0   0   0   0   0   0  0.40 inf
  226 G    0 -2  0 -1 -3 -2 -2  6 -2 -4 -4 -2 -3 -3 -2  0 -2 -3 -3 -3    0   0   0   0   0   0   0 100   0   0   0   0   0   0   0   0   0   0   0   0  1.04 inf

                      K         Lambda
Standard Ungapped    0.1361     0.3188
Standard Gapped      0.0410     0.2670
PSI Ungapped         0.1271     0.3125
PSI Gapped           0.0389     0.2670
