# Supplementary material for: Sequence Based Prediction of DNA-Binding Proteins Based on Hybrid Feature Selection Using Random Forest and Gaussian Naïve Bayes
Source: PLoS One. 2014 Jan 24;9(1):e86703. doi: 10.1371/journal.pone.0086703 (PMC3901691; doi:10.1371/journal.pone.0086703)
Supplement: Software S1 — The program of the proposed DBPPred model that predicts the DNA-binding proteins. This ZIP file contains python scripts together with instruction how to run it. (ZIP) [file pone.0086703.s006.zip › DBPPred/data/4BLFA.spXout]

#     index  AA  SS   phi1    psi1     P_E       P_C       P_H     phi0      psi0       ASA        S_pk         S_SS      pk_phi       pk_psi     pkc_phi       pkc_ps
        1    R   C   -87.5   140.9    0.0461   0.9000    0.0539     -89.8     145.3    143.2       0.7659       0.3588      -5.0000       5.0000       0.9731       0.2152
        2    R   C   -98.4   137.3    0.0644   0.8795    0.0560    -100.6     140.8    114.5       0.5690       0.4106      -5.0000       5.0000       0.9815       0.1225
        3    T   C   -87.6   145.2    0.0855   0.8600    0.0545     -88.5     147.2     54.5       0.7975       0.4538      -5.0000       5.0000       0.9968       0.3812
        4    D   C   -87.0   -16.1    0.0896   0.8617    0.0487     -88.2     -19.8     69.0       0.9722       0.4474      -5.0000      -5.0000       0.9645       0.6386
        5    E   E  -103.7   150.1    0.5971   0.3527    0.0502    -105.4     150.3     63.1       0.7402       0.7516      -5.0000       5.0000       0.9953       0.2370
        6    Y   E  -115.5   141.2    0.8713   0.0927    0.0360    -118.9     143.9     30.0       0.4072       0.4189      -5.0000       5.0000       0.9949       0.0822
        7    I   E  -116.6   128.5    0.9064   0.0652    0.0284    -114.6     129.4     12.8       0.4083       0.3352      -5.0000       5.0000       0.9990       0.0715
        8    L   E  -104.8   124.5    0.9259   0.0500    0.0241    -105.8     124.3     10.8       0.3879       0.2830      -5.0000       5.0000       0.9972       0.0785
        9    V   E  -111.2   127.9    0.9271   0.0497    0.0233    -113.2     127.5      8.2       0.3495       0.2793      -5.0000       5.0000       0.9993       0.0416
       10    R   E  -116.9   131.6    0.9088   0.0691    0.0221    -116.8     130.7     51.6       0.3607       0.3238      -5.0000       5.0000       0.9963       0.0582
       11    Q   E  -112.0   143.4    0.8498   0.1295    0.0207    -111.2     141.6     33.1       0.3145       0.4400      -5.0000       5.0000       0.9877       0.0611
       12    T   E  -109.5   160.1    0.5645   0.4133    0.0222    -109.2     163.2     38.3       0.9180       0.7032      -5.0000       5.0000       0.9987       0.3513
       13    G   C    67.0   173.9    0.0642   0.9025    0.0333      62.4     178.2     26.3       0.9433       0.3478       5.0000       5.0000       0.3795       0.3761
       14    Q   C   -86.1   -18.1    0.0532   0.9085    0.0383     -89.0     -19.3    117.8       0.9154       0.3352      -5.0000      -5.0000       0.9780       0.6385
       15    D   C   -88.5   164.9    0.1535   0.8080    0.0385     -87.3     167.1     68.0       0.9885       0.5328      -5.0000       5.0000       0.8703       0.4412
       16    K   C  -100.7   146.9    0.3211   0.6350    0.0440     -98.4     150.6     96.2       0.9130       0.7196      -5.0000       5.0000       0.9745       0.3447
       17    F   E  -101.7   141.4    0.5762   0.3865    0.0373    -100.8     141.4     40.1       0.6154       0.7352      -5.0000       5.0000       0.9947       0.1737
       18    A   C  -101.1   156.3    0.3204   0.6438    0.0358    -104.5     154.4     39.3       0.9706       0.6986      -5.0000       5.0000       0.9893       0.3753
       19    G   C    73.9  -169.4    0.1058   0.8562    0.0380      68.1    -172.0     17.2       0.8320       0.4505       5.0000       5.0000       0.3664       0.2388
       20    T   E  -105.7   150.5    0.5239   0.4444    0.0317    -104.4     152.2     50.3       0.5997       0.7359      -5.0000       5.0000       0.9983       0.1805
       21    T   E  -102.0   144.8    0.5220   0.4414    0.0367    -104.1     146.3     42.5       0.6524       0.7478      -5.0000       5.0000       0.9979       0.1691
       22    K   C   -96.7   142.2    0.2951   0.6444    0.0605     -94.8     143.7     97.1       0.9483       0.7400      -5.0000       5.0000       0.9702       0.4003
       23    C   C  -111.9   158.8    0.3767   0.5715    0.0518    -111.1     162.6     18.5       0.6281       0.7655      -5.0000       5.0000       0.9512       0.1339
       24    N   C   -98.4   143.0    0.2002   0.7290    0.0708     -98.4     148.1     66.8       0.9039       0.6734      -5.0000       5.0000       0.8943       0.2739
       25    L   C   -80.9   -25.2    0.0853   0.7420    0.1727     -80.8     -25.5     33.5       0.9239       0.6687      -5.0000      -5.0000       0.9937       0.7417
       26    D   C   -78.2    -4.5    0.0542   0.8090    0.1367     -80.2      -7.1     94.4       0.5663       0.5476      -5.0000      -5.0000       0.8889       0.8597
       27    H   C  -102.4   -14.0    0.0730   0.7816    0.1454    -105.5     -15.1     71.4       0.9918       0.6045      -5.0000      -3.0000       0.9477       0.5451
       28    L   C   -91.5   125.4    0.0700   0.8655    0.0645     -90.7     126.9     34.6       0.3928       0.4442      -5.0000       5.0000       0.9907       0.0669
       29    P   C   -70.5   152.5    0.0842   0.8558    0.0600     -68.0     150.2     36.6       0.5875       0.4646      -5.0000       5.0000       0.9970       0.1378
       30    T   C   -87.6   162.2    0.0703   0.8224    0.1074     -85.5     163.3     51.8       0.6001       0.5343      -5.0000       5.0000       0.9975       0.1915
       31    K   H   -64.3   -33.7    0.0409   0.3085    0.6506     -66.5     -34.4     92.5       0.6915       0.7038      -5.0000      -5.0000       0.9922       0.8154
       32    A   H   -65.8   -32.3    0.0310   0.2144    0.7546     -66.3     -34.1     67.0       0.3373       0.5920      -5.0000      -5.0000       0.9934       0.9215
       33    E   H   -77.2   -28.8    0.0369   0.1891    0.7740     -75.4     -31.9     76.7       0.4922       0.5779      -5.0000      -5.0000       0.9917       0.8900
       34    F   H   -85.3   -28.6    0.0578   0.3442    0.5980     -83.6     -31.8     16.3       0.7612       0.7639      -5.0000      -5.0000       0.9877       0.7311
       35    N   H   -83.4   -25.3    0.0552   0.4583    0.4865     -80.5     -30.4     54.7       0.6626       0.7901      -5.0000      -5.0000       0.9137       0.7471
       36    A   C   -80.0   -20.0    0.0593   0.5250    0.4156     -79.3     -23.1     34.7       0.8040       0.7926      -5.0000      -5.0000       0.9738       0.7437
       37    S   C   -89.5   -20.3    0.1882   0.4689    0.3428     -88.3     -24.1     17.3       0.9568       0.9434      -5.0000      -5.0000       0.9879       0.6370
       38    C   E  -105.4   153.3    0.5451   0.2289    0.2260    -102.1     152.3      6.4       0.7874       0.9142      -5.0000       5.0000       0.9912       0.2148
       39    R   E  -106.5   146.6    0.5676   0.2990    0.1335    -105.3     146.9     58.8       0.8755       0.8658      -5.0000       5.0000       0.9856       0.3564
       40    L   E   -94.4   133.1    0.7073   0.2175    0.0751     -89.2     132.2     15.1       0.5432       0.7021      -5.0000       5.0000       0.9978       0.1883
       41    Y   E  -104.2   142.4    0.6150   0.3283    0.0568    -104.5     145.0     26.5       0.6005       0.7532      -5.0000       5.0000       0.9927       0.1666
       42    R   E  -102.4   137.3    0.4706   0.4694    0.0600     -95.5     137.6     69.4       0.8419       0.7997      -5.0000       5.0000       0.9710       0.2969
       43    D   C   -92.4   163.9    0.1904   0.7609    0.0487     -92.7     160.8     46.5       0.9826       0.6106      -5.0000       3.0000       0.9376       0.4461
       44    G   C    77.6     1.4    0.0415   0.9084    0.0501      72.9       4.6     26.0       0.9525       0.3363       5.0000      -3.0000       0.2218       0.5680
       45    V   C   -93.7   -28.6    0.0409   0.8973    0.0619     -94.4     -31.1     47.3       1.0000       0.3641      -5.0000      -3.0000       0.9937       0.5973
       46    G   C    66.3     1.2    0.0402   0.8936    0.0662      70.3    -174.8     17.4       0.9826       0.3728       5.0000      -1.0000       0.3189       0.5014
       47    N   C   -95.4   -18.8    0.0839   0.8547    0.0614     -97.9     -14.8     56.6       0.9958       0.4674      -5.0000      -1.0000       0.8330       0.5293
       48    Y   C  -102.1   154.6    0.1939   0.7476    0.0585     -98.1     154.5     52.8       0.9701       0.6386      -5.0000       5.0000       0.9677       0.3653
       49    Y   C  -110.0   125.6    0.0899   0.8592    0.0509    -110.4     119.9     40.7       0.2102       0.4538      -5.0000       5.0000       0.9783       0.0259
       50    P   C   -69.1   146.5    0.0546   0.8888    0.0566     -68.6     145.7     25.5       0.2615       0.3878      -5.0000       5.0000       0.9970       0.0172
       51    P   C   -61.9   148.9    0.0314   0.8759    0.0926     -60.8     146.8     19.9       0.3671       0.4052      -5.0000       5.0000       0.9975       0.0285
       52    P   C   -60.9   -31.1    0.0253   0.5369    0.4378     -62.4     -32.9     43.6       0.9721       0.7178      -5.0000      -5.0000       0.9973       0.6739
       53    L   H   -72.9   -25.0    0.0365   0.2962    0.6673     -76.4     -25.1     54.9       0.6008       0.6837      -5.0000      -5.0000       0.9935       0.8739
       54    A   H   -72.9   -33.8    0.0365   0.2750    0.6885     -78.6     -32.8     15.0       0.6880       0.6672      -5.0000      -5.0000       0.9910       0.8289
       55    F   H   -73.8   -31.0    0.0522   0.2447    0.7031     -80.8     -26.2     21.4       0.6219       0.6792      -5.0000      -5.0000       0.9897       0.8090
       56    E   H   -72.0   -23.2    0.0460   0.1724    0.7816     -79.0     -25.3     91.2       0.3314       0.5801      -5.0000      -5.0000       0.9892       0.8793
       57    R   H   -89.9    -7.7    0.0672   0.2396    0.6932     -90.2     -16.2     80.7       0.6611       0.7080      -5.0000      -5.0000       0.9759       0.8406
       58    I   C   -97.5   140.9    0.1178   0.6656    0.2166    -100.3     139.4     12.7       0.7232       0.7775      -5.0000       5.0000       0.9979       0.2458
       59    D   C   -91.9   -34.0    0.0584   0.8732    0.0684     -90.3     -30.8     73.1       0.9993       0.4258      -5.0000      -5.0000       0.9290       0.5882
       60    L   C   -87.8   132.3    0.0403   0.8441    0.1156     -90.8     131.1     24.5       0.2645       0.4751      -5.0000       5.0000       0.9931       0.1368
       61    P   H   -57.9   -33.3    0.0342   0.2083    0.7575     -56.9     -34.9     29.9       0.8812       0.5940      -5.0000      -5.0000       0.9986       0.7162
       62    E   H   -61.6   -39.5    0.0255   0.0814    0.8931     -62.3     -39.2    103.3       0.3638       0.3631      -5.0000      -5.0000       0.9959       0.9584
       63    Q   H   -67.3   -36.5    0.0245   0.0466    0.9288     -67.5     -37.8     77.2       0.2431       0.2754      -5.0000      -5.0000       0.9836       0.9741
       64    L   H   -67.7   -39.1    0.0213   0.0424    0.9363     -65.6     -39.9      9.6       0.1894       0.2526      -5.0000      -5.0000       0.9977       0.9661
       65    A   H   -61.3   -39.0    0.0192   0.0444    0.9365     -61.1     -39.9     19.8       0.2030       0.2507      -5.0000      -5.0000       0.9948       0.9553
       66    A   H   -64.4   -39.0    0.0189   0.0508    0.9303     -63.9     -40.1     50.4       0.2190       0.2671      -5.0000      -5.0000       0.9954       0.9445
       67    Q   H   -69.0   -35.6    0.0184   0.0528    0.9288     -68.6     -36.1     80.2       0.1871       0.2708      -5.0000      -5.0000       0.9947       0.9555
       68    L   H   -70.8   -27.9    0.0205   0.0782    0.9013     -69.9     -29.4     29.7       0.3083       0.3393      -5.0000      -5.0000       0.9971       0.9303
       69    H   H   -83.7    -9.7    0.0230   0.1949    0.7821     -79.7     -11.1     97.5       0.2545       0.5439      -5.0000      -5.0000       0.9914       0.9201
       70    N   C    36.3     3.3    0.0218   0.6821    0.2962     -83.1       7.5    106.8       0.7907       0.6414       3.0000      -5.0000       0.4252       0.7904
       71    L   C   -80.8   155.5    0.0289   0.8908    0.0804     -80.1     157.9     37.1       0.6447       0.3714      -5.0000       5.0000       0.9762       0.2070
       72    E   C   -88.0   111.5    0.0331   0.9092    0.0577     -84.9     113.4     95.5       0.2817       0.3312      -5.0000       5.0000       0.9824       0.0629
       73    P   C   -58.5   149.6    0.0319   0.8460    0.1220     -57.5     147.0     49.9       0.7135       0.4625      -5.0000       5.0000       0.9939       0.2446
       74    R   H   -67.8   -30.2    0.0236   0.2609    0.7155     -67.6     -31.8    119.8       0.7133       0.6176      -5.0000      -5.0000       0.9941       0.8302
       75    E   H   -65.4   -38.9    0.0232   0.1067    0.8701     -65.8     -39.3    102.6       0.7093       0.4069      -5.0000      -5.0000       0.9957       0.8630
       76    Q   H   -70.8   -37.7    0.0214   0.0987    0.8800     -70.2     -38.1     78.1       0.3179       0.3852      -5.0000      -5.0000       0.9887       0.9430
       77    S   H   -68.7   -40.6    0.0196   0.0918    0.8886     -69.0     -39.1     18.2       0.5961       0.3651      -5.0000      -5.0000       0.9951       0.8551
       78    K   H   -63.3   -38.7    0.0188   0.0611    0.9201     -65.3     -38.5     93.6       0.1618       0.2931      -5.0000      -5.0000       0.9943       0.9772
       79    Q   H   -67.1   -36.0    0.0189   0.0511    0.9300     -66.8     -38.0     80.7       0.1823       0.2680      -5.0000      -5.0000       0.9962       0.9728
       80    C   H   -65.3   -38.0    0.0188   0.0434    0.9378     -65.1     -38.0      6.3       0.1490       0.2466      -5.0000      -5.0000       0.9950       0.9769
       81    F   H   -66.7   -39.4    0.0194   0.0332    0.9473     -65.6     -39.7     15.4       0.3751       0.2194      -5.0000      -5.0000       0.9956       0.9157
       82    Q   H   -64.0   -41.2    0.0213   0.0348    0.9439     -65.3     -40.6     85.5       0.2710       0.2305      -5.0000      -5.0000       0.9936       0.9643
       83    Y   H   -68.9   -38.1    0.0212   0.0430    0.9359     -70.8     -38.1     44.5       0.3753       0.2538      -5.0000      -5.0000       0.9966       0.9174
       84    K   H   -65.8   -42.7    0.0201   0.0434    0.9365     -65.4     -42.6     45.5       0.4091       0.2512      -5.0000      -5.0000       0.9929       0.9439
       85    L   H   -63.5   -39.4    0.0200   0.0314    0.9486     -63.6     -38.9     26.8       0.3775       0.2159      -5.0000      -5.0000       0.9971       0.9572
       86    E   H   -66.3   -41.8    0.0211   0.0308    0.9481     -64.5     -41.8     76.0       0.3807       0.2176      -5.0000      -5.0000       0.9941       0.9336
       87    V   H   -68.5   -44.8    0.0206   0.0284    0.9510     -66.7     -44.8     11.5       0.2542       0.2082      -5.0000      -5.0000       0.9994       0.9629
       88    W   H   -65.0   -40.3    0.0207   0.0300    0.9493     -64.3     -42.9     13.9       0.2623       0.2138      -5.0000      -5.0000       0.9941       0.9689
       89    N   H   -65.8   -39.3    0.0195   0.0334    0.9471     -65.2     -39.9     43.9       0.2091       0.2200      -5.0000      -5.0000       0.9821       0.9578
       90    R   H   -68.7   -40.4    0.0190   0.0375    0.9435     -68.2     -38.9    103.1       0.1052       0.2305      -5.0000      -5.0000       0.9809       0.9726
       91    A   H   -65.0   -40.2    0.0210   0.0444    0.9346     -65.1     -39.7      7.0       0.5431       0.2574      -5.0000      -5.0000       0.9976       0.9186
       92    H   H   -70.0   -38.0    0.0228   0.0505    0.9267     -74.6     -36.0     20.4       0.3447       0.2799      -5.0000      -5.0000       0.9948       0.9443
       93    A   H   -64.2   -40.4    0.0217   0.0515    0.9268     -64.0     -38.1     49.9       0.1332       0.2789      -5.0000      -5.0000       0.9945       0.9828
       94    E   H   -71.9   -26.3    0.0232   0.0608    0.9160     -72.6     -26.4     90.3       0.2347       0.3077      -5.0000      -5.0000       0.9945       0.9649
       95    M   H   -90.2     5.7    0.0319   0.1399    0.8283     -92.2       0.6     31.1       0.1700       0.4924      -5.0000      -5.0000       0.9906       0.9291
       96    G   C    72.8    31.0    0.0285   0.8917    0.0797      73.6      26.0     37.6       0.8281       0.3690       5.0000      -5.0000       0.0979       0.8398
       97    I   C   -93.2   138.7    0.0585   0.8931    0.0485     -95.2     139.2     13.6       0.6743       0.3765      -5.0000       5.0000       0.9964       0.1578
       98    T   C   -99.3   166.8    0.0584   0.9028    0.0388    -101.7     166.3     66.6       0.9981       0.3497      -5.0000       3.0000       0.9940       0.4854
       99    G   C    70.7  -172.6    0.0739   0.8818    0.0443      65.9    -175.1     25.5       0.9857       0.4018       5.0000       5.0000       0.2456       0.4421
      100    T   E  -103.4   154.6    0.4956   0.4669    0.0375    -101.4     157.0     36.1       0.8649       0.7525      -5.0000       5.0000       0.9980       0.2137
      101    D   E   -93.3   141.2    0.6440   0.3234    0.0327     -95.1     142.0     36.4       0.7940       0.6920      -5.0000       5.0000       0.9866       0.2387
      102    I   E  -108.2   135.0    0.7206   0.2500    0.0294    -105.6     136.6     14.7       0.7798       0.6248      -5.0000       5.0000       0.9991       0.2289
      103    F   E  -106.4   138.5    0.7743   0.1936    0.0321    -104.1     142.3     19.8       0.6614       0.5701      -5.0000       5.0000       0.9928       0.1645
      104    Y   E  -107.2   141.7    0.6663   0.2982    0.0355    -107.0     145.6     31.6       0.6109       0.6825      -5.0000       5.0000       0.9939       0.1781
      105    Q   E   -92.5   127.6    0.5313   0.4274    0.0413     -94.1     128.4     59.2       0.7319       0.7563      -5.0000       5.0000       0.9806       0.1828
      106    T   C  -102.0   -19.8    0.1901   0.7653    0.0446     -99.1     161.7     42.8       0.9951       0.5998      -5.0000      -3.0000       0.9979       0.5303
      107    D   C   -92.6   123.6    0.0710   0.8717    0.0572     -88.2     123.5     63.4       0.8479       0.4289      -5.0000       5.0000       0.9468       0.2160
      108    K   C   -71.8   -23.9    0.0434   0.8822    0.0744     -73.3     -24.1    132.4       0.6389       0.4006      -5.0000      -5.0000       0.9721       0.8278
      109    N   C   -84.2   -13.5    0.0506   0.8740    0.0754     -84.0     -13.2     89.2       0.7983       0.4220      -5.0000      -5.0000       0.7847       0.8257
      110    I   C   -89.1   134.4    0.1435   0.7871    0.0694     -94.0     133.2     31.6       0.4950       0.5937      -5.0000       5.0000       0.9950       0.0872
      111    K   C   -80.2   134.3    0.2133   0.7224    0.0643     -81.1     132.4    109.2       0.5686       0.6745      -5.0000       5.0000       0.9758       0.1332
      112    L   C   -88.8   146.5    0.2012   0.7178    0.0810     -85.5     148.6     37.0       0.9957       0.6955      -5.0000       5.0000       0.9942       0.3997
      113    D   C   -87.0   153.8    0.1089   0.8164    0.0747     -86.1     150.7     49.8       0.8643       0.5470      -5.0000       5.0000       0.9600       0.2753
      114    R   C   -78.0   -23.9    0.0574   0.8495    0.0931     -80.5     -25.2    119.2       0.8324       0.4766      -5.0000      -5.0000       0.9708       0.6933
      115    N   C   -84.4   -14.1    0.0681   0.8423    0.0896     -87.5     -12.6     67.1       0.9388       0.4949      -5.0000      -5.0000       0.7952       0.6899
      116    Y   C   -89.1   166.3    0.1176   0.7933    0.0891     -90.3     168.1     50.6       0.9506       0.5925      -5.0000       5.0000       0.7792       0.3524
      117    K   C   -91.0   142.6    0.1576   0.7759    0.0666     -95.9     141.7    101.7       0.9159       0.6084      -5.0000       5.0000       0.9729       0.3107
      118    L   C   -85.8   138.8    0.1411   0.8042    0.0547     -87.7     140.1     38.4       0.7503       0.5558      -5.0000       5.0000       0.9874       0.1992
      119    R   C  -105.6   128.3    0.0869   0.8574    0.0557    -104.5     131.8     86.9       0.1736       0.4598      -5.0000       5.0000       0.9787       0.0193
      120    P   C   -59.2   150.2    0.1133   0.8187    0.0679     -61.2     148.0     40.8       0.7497       0.5399      -5.0000       5.0000       0.9960       0.2495
      121    E   C   -77.9   -28.0    0.0636   0.8457    0.0906     -77.3     -28.3     97.6       1.0000       0.4866      -5.0000      -5.0000       0.9833       0.5321
      122    D   C   -83.0   153.4    0.1142   0.7772    0.1085     -80.7     151.9     50.0       0.9979       0.6233      -5.0000       3.0000       0.9602       0.4604
      123    R   C   -92.9   -20.0    0.1109   0.7722    0.1169     -90.6     -22.8     98.5       0.9587       0.6321      -5.0000      -5.0000       0.9630       0.5997
      124    Y   C   -90.8   145.0    0.1922   0.6758    0.1320     -89.3     145.1     59.8       0.9958       0.7728      -5.0000       5.0000       0.9839       0.4535
      125    I   C   -96.5   144.1    0.1605   0.7290    0.1105     -90.6     141.7     43.2       0.9797       0.6986      -5.0000       5.0000       0.9982       0.4147
      126    Q   C   -89.4   140.1    0.1588   0.6880    0.1531     -84.8     139.8     59.6       0.9697       0.7618      -5.0000       3.0000       0.9743       0.4445
      127    T   C   -90.3   154.8    0.1193   0.5838    0.2969     -83.7     149.8     33.0       0.9420       0.8451      -5.0000       5.0000       0.9986       0.3784
      128    E   H   -68.5   -28.8    0.0414   0.3182    0.6403     -70.7     -34.7     92.2       0.7731       0.7116      -5.0000      -5.0000       0.9949       0.7771
      129    K   H   -73.1   -31.9    0.0319   0.2829    0.6853     -69.9     -37.2    120.6       0.5808       0.6609      -5.0000      -5.0000       0.9879       0.8612
      130    Y   H   -91.5   -16.0    0.0325   0.4803    0.4871     -86.1     -22.5     59.8       0.7012       0.7409      -5.0000      -5.0000       0.9772       0.8117
      131    G   C    68.8   159.0    0.0230   0.8027    0.1743      68.7     -20.3     15.6       0.9871       0.5166       5.0000       3.0000       0.3733       0.4761
      132    R   H   -63.9   -36.6    0.0258   0.1564    0.8178     -66.0     -37.9     84.0       0.5055       0.4998      -5.0000      -5.0000       0.9946       0.8995
      133    R   H   -63.9   -38.8    0.0249   0.0692    0.9059     -63.6     -38.7    128.2       0.2379       0.3335      -5.0000      -5.0000       0.9925       0.9571
      134    E   H   -67.1   -39.0    0.0233   0.0400    0.9367     -67.4     -41.6     63.6       0.4562       0.2527      -5.0000      -5.0000       0.9956       0.9284
      135    I   H   -66.0   -43.9    0.0218   0.0338    0.9445     -66.1     -44.1     11.7       0.3755       0.2291      -5.0000      -5.0000       0.9991       0.9338
      136    Q   H   -63.2   -41.0    0.0215   0.0332    0.9454     -62.7     -41.4     48.8       0.3178       0.2262      -5.0000      -5.0000       0.9912       0.9397
      137    K   H   -63.8   -39.3    0.0210   0.0323    0.9467     -63.7     -38.9     95.4       0.1952       0.2219      -5.0000      -5.0000       0.9965       0.9618
      138    R   H   -67.5   -40.0    0.0204   0.0413    0.9384     -66.1     -41.2     72.9       0.2587       0.2463      -5.0000      -5.0000       0.9908       0.9627
      139    Y   H   -70.5   -40.3    0.0207   0.0430    0.9363     -69.5     -40.9     24.8       0.4249       0.2522      -5.0000      -5.0000       0.9961       0.9355
      140    E   H   -62.3   -41.3    0.0217   0.0419    0.9364     -63.0     -39.7     70.8       0.2442       0.2527      -5.0000      -5.0000       0.9964       0.9548
      141    H   H   -69.4   -35.8    0.0210   0.0434    0.9357     -71.1     -31.4     69.2       0.1941       0.2543      -5.0000      -5.0000       0.9935       0.9681
      142    Q   H   -69.5   -35.4    0.0238   0.0592    0.9170     -71.7     -33.8     46.2       0.2439       0.3057      -5.0000      -5.0000       0.9895       0.9572
      143    F   H   -71.8   -36.8    0.0234   0.0927    0.8840     -73.5     -34.7     27.7       0.6614       0.3798      -5.0000      -5.0000       0.9952       0.8836
      144    Q   H   -71.1   -28.7    0.0257   0.1660    0.8082     -72.7     -27.7     92.3       0.5004       0.5137      -5.0000      -5.0000       0.9802       0.8846
      145    A   H   -80.1   -10.8    0.0262   0.2586    0.7152     -78.6     -15.7     35.7       0.4167       0.6234      -5.0000      -5.0000       0.9905       0.8418
      146    G   C    77.8    15.2    0.0314   0.8879    0.0807      76.1      13.1     21.2       0.7851       0.3799       5.0000      -5.0000       0.2144       0.7676
      147    S   C   -91.8   158.3    0.1444   0.7876    0.0679     -88.5     163.3     36.8       0.9667       0.5918      -5.0000       5.0000       0.9843       0.4214
      148    L   C   -92.9   142.3    0.1496   0.7998    0.0506     -91.7     141.2     26.5       0.9995       0.5587      -5.0000       5.0000       0.9832       0.4282
      149    L   C   -96.3   125.0    0.0899   0.8536    0.0565     -93.7     127.4     14.9       0.2187       0.4678      -5.0000       5.0000       0.9918       0.0466
      150    P   C   -66.2   150.5    0.0819   0.8582    0.0598     -63.9     151.0     26.1       0.9601       0.4594      -5.0000       5.0000       0.9955       0.3637
      151    D   C   -88.8   -26.4    0.1391   0.7928    0.0681     -87.0     -26.1     44.4       0.9269       0.5838      -5.0000      -5.0000       0.9501       0.6884
      152    I   E  -106.7   136.8    0.7341   0.2253    0.0406    -106.2     139.4     13.2       0.2549       0.6306      -5.0000       5.0000       0.9987       0.0580
      153    L   E  -106.3   130.4    0.8244   0.1458    0.0298    -103.6     131.2     20.3       0.5280       0.4958      -5.0000       5.0000       0.9935       0.1084
      154    I   E  -115.5   129.3    0.8518   0.1229    0.0253    -114.5     129.0     12.1       0.2579       0.4436      -5.0000       5.0000       0.9992       0.0324
      155    K   E  -102.6   126.7    0.7732   0.2059    0.0209    -104.9     128.1     83.1       0.2115       0.5507      -5.0000       5.0000       0.9940       0.0515
      156    T   C  -101.0   149.8    0.2708   0.7042    0.0250    -100.8     145.9     18.8       0.1422       0.6307      -5.0000       5.0000       0.9983       0.0166
      157    P   C   -60.4   -25.8    0.0680   0.8910    0.0410     -62.2     153.8     42.5       0.9943       0.3792      -5.0000      -1.0000       0.9956       0.5404
      158    Q   C   -78.8   -28.9    0.0394   0.9041    0.0565     -78.9     -28.1    103.0       0.9443       0.3466      -5.0000      -5.0000       0.9670       0.6888
      159    N   C   -90.5     4.5    0.0449   0.8978    0.0574     -90.3       8.5     57.0       0.9212       0.3641      -1.0000      -5.0000       0.5068       0.6990
      160    D   C   -81.7   156.4    0.2848   0.6692    0.0460     -85.0     156.8     32.7       0.9911       0.6991      -5.0000       5.0000       0.9166       0.3811
      161    I   E  -106.9   133.8    0.7501   0.2213    0.0286    -105.2     136.6     10.1       0.3711       0.5926      -5.0000       5.0000       0.9990       0.0781
      162    H   E  -116.2   137.8    0.8697   0.1058    0.0245    -116.3     138.1     39.3       0.5132       0.4096      -5.0000       5.0000       0.9930       0.1201
      163    F   E  -123.1   143.5    0.8956   0.0809    0.0235    -122.7     144.6      8.9       0.3003       0.3553      -5.0000       5.0000       0.9914       0.0583
      164    S   E  -118.7   144.1    0.9110   0.0658    0.0232    -121.5     145.2     13.5       0.4416       0.3197      -5.0000       5.0000       0.9959       0.1031
      165    Y   E  -124.7   145.3    0.8863   0.0841    0.0297    -122.0     146.3     23.8       0.4263       0.3819      -5.0000       5.0000       0.9976       0.0778
      166    R   E  -104.5   138.8    0.6787   0.2797    0.0416    -104.1     139.5     68.8       0.7393       0.6841      -5.0000       5.0000       0.9936       0.2085
      167    F   C   -93.8   147.7    0.4198   0.5226    0.0576     -96.0     149.5     40.9       0.8043       0.7900      -5.0000       5.0000       0.9925       0.2514
      168    A   C   -83.2   -35.3    0.0703   0.8604    0.0693     -83.3     -36.1     46.6       0.9971       0.4561      -5.0000      -1.0000       0.9639       0.4961
      169    G   C    73.1    -2.8    0.0339   0.9121    0.0540      74.8       0.1     39.3       0.9830       0.3243       5.0000      -5.0000       0.2357       0.6896
      170    D   C   -83.1   150.1    0.0559   0.8471    0.0971     -85.8     149.8     63.7       0.9758       0.4808      -5.0000       5.0000       0.9549       0.3798
      171    A   H   -71.0   -29.2    0.0493   0.4381    0.5125     -70.5     -31.6     54.6       0.4885       0.7761      -5.0000      -5.0000       0.9927       0.8649
      172    Y   C   -81.6   -32.3    0.0538   0.4825    0.4637     -80.4     -33.0     59.7       0.7428       0.7875      -5.0000      -5.0000       0.9838       0.7185
      173    A   H   -74.6   -32.4    0.0378   0.3517    0.6105     -74.3     -33.0     22.3       0.5797       0.7215      -5.0000      -5.0000       0.9939       0.8025
      174    N   H   -75.5   -30.4    0.0317   0.3375    0.6307     -74.4     -31.5     45.4       0.8265       0.6980      -5.0000      -5.0000       0.9703       0.7572
      175    K   H   -69.5   -34.1    0.0266   0.1850    0.7883     -71.4     -32.9    102.3       0.3444       0.5427      -5.0000      -5.0000       0.9910       0.9127
      176    R   H   -72.9   -35.2    0.0238   0.1060    0.8703     -74.1     -35.8     68.6       0.3784       0.4074      -5.0000      -5.0000       0.9976       0.9088
      177    F   H   -65.4   -41.1    0.0207   0.0430    0.9363     -63.2     -43.4     12.8       0.5044       0.2523      -5.0000      -5.0000       0.9932       0.9381
      178    E   H   -62.6   -39.9    0.0207   0.0329    0.9464     -61.8     -39.5     92.9       0.1777       0.2227      -5.0000      -5.0000       0.9961       0.9605
      179    E   H   -64.8   -42.3    0.0206   0.0303    0.9491     -64.4     -44.0     70.2       0.4490       0.2145      -5.0000      -5.0000       0.9933       0.9390
      180    F   H   -63.7   -43.3    0.0208   0.0287    0.9505     -63.3     -45.9      8.6       0.2690       0.2102      -5.0000      -5.0000       0.9932       0.9612
      181    E   H   -60.8   -41.3    0.0201   0.0295    0.9504     -61.0     -40.9     45.1       0.3569       0.2100      -5.0000      -5.0000       0.9962       0.9433
      182    R   H   -63.5   -41.9    0.0198   0.0317    0.9485     -64.2     -43.0    126.9       0.0877       0.2161      -5.0000      -5.0000       0.9867       0.9849
      183    A   H   -64.6   -41.3    0.0194   0.0325    0.9481     -63.2     -42.3     15.3       0.1344       0.2169      -5.0000      -5.0000       0.9960       0.9717
      184    I   H   -68.3   -41.9    0.0205   0.0376    0.9420     -68.0     -41.2      9.5       0.3288       0.2359      -5.0000      -5.0000       0.9992       0.9313
      185    K   H   -65.8   -39.3    0.0223   0.0521    0.9257     -64.7     -36.6     98.0       0.3303       0.2823      -5.0000      -5.0000       0.9938       0.9592
      186    T   H   -73.5   -33.2    0.0221   0.0897    0.8881     -75.9     -30.1     74.7       0.4463       0.3696      -5.0000      -5.0000       0.9991       0.8996
      187    K   H   -76.9   -30.9    0.0245   0.1495    0.8259     -80.8     -29.7    103.8       0.5577       0.4851      -5.0000      -5.0000       0.9953       0.8769
      188    Y   H  -100.0    -8.6    0.0374   0.2212    0.7414    -106.2     -12.8     44.5       0.7782       0.6177      -5.0000      -5.0000       0.9955       0.8326
      189    G   C    81.3    -3.0    0.0268   0.9000    0.0732      82.4       1.7     37.1       0.9698       0.3489       5.0000      -5.0000       0.1940       0.5693
      190    S   C   -94.7   168.9    0.0357   0.9119    0.0524     -92.9     169.6     59.0       0.9236       0.3256      -5.0000       5.0000       0.9921       0.4077
      191    D   C   -85.5   -31.5    0.0437   0.9086    0.0477     -88.5     -29.5     93.3       0.9914       0.3359      -5.0000      -5.0000       0.9635       0.6710
      192    T   C   -95.4   162.5    0.1235   0.8218    0.0547     -96.0     161.7     63.2       0.9673       0.5267      -5.0000       5.0000       0.9948       0.4463
      193    E   E   -96.4   144.9    0.5284   0.3997    0.0719     -99.0     144.0     76.3       0.7647       0.8127      -5.0000       5.0000       0.9899       0.2626
      194    I   E  -109.3   133.1    0.7583   0.1921    0.0496    -107.6     132.4     23.6       0.2199       0.6151      -5.0000       5.0000       0.9991       0.0444
      195    K   E  -107.3   128.8    0.7781   0.1812    0.0407    -105.3     129.1     88.7       0.3509       0.5780      -5.0000       5.0000       0.9926       0.0595
      196    L   E   -93.3   134.8    0.6803   0.2703    0.0493     -93.4     136.6     31.8       0.5719       0.6955      -5.0000       5.0000       0.9973       0.1316
      197    K   E  -104.7   137.9    0.4880   0.4538    0.0582    -103.5     141.1     82.4       0.7238       0.7957      -5.0000       5.0000       0.9919       0.2236
      198    S   C   -95.6   159.8    0.3225   0.6129    0.0646     -94.8     155.6     40.1       0.7587       0.7665      -5.0000       5.0000       0.9872       0.1991
      199    K   C   -85.2   -29.1    0.0667   0.8408    0.0925     -83.9     -29.5    117.7       0.9451       0.4976      -5.0000      -5.0000       0.9724       0.6647
      200    S   C   -93.5   -10.9    0.0471   0.8561    0.0968     -94.7     -14.3     55.5       0.9148       0.4577      -5.0000      -5.0000       0.9727       0.6264
      201    G   C    86.0    17.0    0.0500   0.8908    0.0592      91.1      19.1     18.8       0.9947       0.3824       5.0000      -5.0000       0.1418       0.5418
      202    I   C   -89.0   135.4    0.3072   0.6332    0.0595     -89.5     135.8     31.0       0.8640       0.7463      -5.0000       5.0000       0.9968       0.3121
      203    M   C  -103.9   139.6    0.4361   0.5021    0.0618    -100.9     142.2     45.3       0.8499       0.8009      -5.0000       5.0000       0.9931       0.3070
      204    H   C  -105.9   149.8    0.3220   0.6169    0.0611    -106.5     147.0     47.3       0.9223       0.7589      -5.0000       5.0000       0.9821       0.3222
      205    D   C   -88.0   151.0    0.1020   0.8042    0.0938     -88.6     150.1     43.5       0.9628       0.5735      -5.0000       5.0000       0.8960       0.3366
      206    S   H   -66.2   -29.6    0.0388   0.2620    0.6992     -66.3     -29.9     49.1       0.5296       0.6620      -5.0000      -5.0000       0.9943       0.8636
      207    K   H   -67.4   -34.4    0.0273   0.1038    0.8689     -69.1     -35.2    110.3       0.2483       0.4146      -5.0000      -5.0000       0.9945       0.9681
      208    Y   H   -70.6   -35.4    0.0267   0.0773    0.8960     -70.9     -40.1     31.9       0.2330       0.3578      -5.0000      -5.0000       0.9944       0.9723
      209    L   H   -63.9   -40.7    0.0245   0.0519    0.9236     -61.9     -40.1     13.3       0.3330       0.2892      -5.0000      -5.0000       0.9971       0.9586
      210    E   H   -65.4   -38.7    0.0250   0.0563    0.9187     -64.7     -39.1     79.6       0.2698       0.3022      -5.0000      -5.0000       0.9955       0.9219
      211    S   H   -69.7   -37.3    0.0254   0.0606    0.9140     -70.6     -36.5     22.6       0.4533       0.3143      -5.0000      -5.0000       0.9956       0.9005
      212    W   H   -70.9   -37.2    0.0256   0.0782    0.8962     -71.2     -38.3     24.8       0.4446       0.3562      -5.0000      -5.0000       0.9957       0.9201
      213    E   H   -70.0   -28.8    0.0277   0.1184    0.8539     -71.4     -29.8     97.6       0.6763       0.4432      -5.0000      -5.0000       0.9935       0.8197
      214    R   H   -82.9   -11.0    0.0297   0.2462    0.7241     -83.3      -9.7    137.7       0.6831       0.6219      -5.0000      -5.0000       0.9767       0.8423
      215    G   C    79.0     7.9    0.0275   0.8958    0.0767      78.3       8.3     27.5       0.9959       0.3589       5.0000      -5.0000       0.2001       0.6416
      216    S   C   -93.9   -16.9    0.0508   0.8894    0.0598     -95.3     -15.9     47.3       0.9994       0.3859      -5.0000      -1.0000       0.9671       0.5167
      217    A   C   -89.7   157.5    0.0998   0.8361    0.0640     -89.0     157.0     31.2       0.9333       0.5058      -5.0000       5.0000       0.9875       0.4213
      218    D   C   -98.3   141.8    0.2606   0.6697    0.0697     -98.2     137.9     40.6       0.9593       0.7323      -5.0000       5.0000       0.9851       0.3808
      219    I   E  -110.4   131.6    0.6530   0.2868    0.0602    -106.1     133.5     17.5       0.3872       0.7334      -5.0000       5.0000       0.9987       0.0695
      220    R   E  -107.4   135.0    0.6785   0.2610    0.0605    -102.9     137.9     75.3       0.4638       0.7131      -5.0000       5.0000       0.9955       0.1266
      221    F   E   -94.5   144.1    0.6426   0.2496    0.1078     -93.7     143.8     28.7       0.8866       0.7926      -5.0000       5.0000       0.9905       0.3132
      222    A   C   -93.8   153.8    0.3335   0.5233    0.1432     -93.3     151.3     21.2       0.9329       0.8951      -5.0000       3.0000       0.9927       0.4385
      223    E   C   -90.8   146.2    0.2471   0.6175    0.1353     -88.6     145.2     84.6       0.9808       0.8318      -5.0000       5.0000       0.9928       0.4198
      224    F   C   -93.6   152.7    0.1643   0.7217    0.1140     -95.4     -23.2     59.9       0.9989       0.7097      -5.0000       3.0000       0.9756       0.4725
      225    A   C   -85.1   151.0    0.0616   0.8717    0.0667     -85.8     -25.6     50.7       1.0000       0.4297      -5.0000       1.0000       0.9756       0.4617
      226    G   C    76.7    10.9    0.0421   0.8916    0.0663      75.6      12.1     46.5       0.9998       0.3783       5.0000      -3.0000       0.1894       0.5698
