# Supplementary material for: Sequence Based Prediction of DNA-Binding Proteins Based on Hybrid Feature Selection Using Random Forest and Gaussian Naïve Bayes
Source: PLoS One. 2014 Jan 24;9(1):e86703. doi: 10.1371/journal.pone.0086703 (PMC3901691; doi:10.1371/journal.pone.0086703)
Supplement: Software S1 — The program of the proposed DBPPred model that predicts the DNA-binding proteins. This ZIP file contains python scripts together with instruction how to run it. (ZIP) [file pone.0086703.s006.zip › DBPPred/data/4LC2A.pssm]

Last position-specific scoring matrix computed, weighted observed percentages rounded down, information per position, and relative weight of gapless real matches to pseudocounts
           A  R  N  D  C  Q  E  G  H  I  L  K  M  F  P  S  T  W  Y  V   A   R   N   D   C   Q   E   G   H   I   L   K   M   F   P   S   T   W   Y   V
    1 S    3 -2 -1 -2 -2 -1 -1 -1 -2 -3 -3 -1 -2 -3 -2  4  1 -4 -3 -2   38   0   0   0   0   0   0   0   0   0   0   0   0   0   0  55   7   0   0   0  0.66 inf
    2 M   -3  5 -3 -3 -4 -1  0 -4 -3 -2  2  1  5 -3 -4 -3 -2 -4 -3 -1    0  37   0   0   0   0   6   0   0   0  20   9  24   0   0   0   0   0   0   4  0.67 inf
    3 E   -3  2  0  0 -6  1  5 -4 -3 -5 -5  5 -4 -5 -4 -2 -2 -5 -4 -3    0   9   4   3   0   6  39   0   0   0   0  35   0   0   0   0   2   0   0   2  0.96 inf
    4 M   -2 -1  0 -1  1  2  1  0 -2 -2  0  3  1 -3  3 -1 -1 -4 -3 -2    2   1   5   2   4  10   9   8   0   1  13  21   4   1  14   2   2   0   0   1  0.26 inf
    5 Q   -2  2  1 -2 -4  2  3 -2 -2 -3 -2  3 -3 -4 -3  0  1 -5 -4 -1    2  13   7   0   0   8  23   2   0   0   5  17   0   0   0   7  11   0   0   6  0.40 inf
    6 L    0  0 -3 -3 -3  1 -2 -4  2  0  3 -2  1  0 -1  1  0  2  0 -1    6   4   0   0   0   8   1   0   7   3  36   2   3   3   3  11   7   3   2   1  0.25 inf
    7 T   -1  0  0  1 -4  1  2 -1 -3 -2 -1  2  0 -4 -3  1  3 -4 -3 -2    2   5   3   6   0   5  14   3   0   2   5  14   3   0   0  13  22   0   0   1  0.30 inf
    8 P   -1 -2 -1  1 -5  4  1 -3 -1 -3 -4  1 -4 -6  6 -1 -3 -5 -5 -5    5   2   2   7   0  19   9   2   1   2   1   9   0   0  37   5   0   0   0   0  0.92 inf
    9 F   -2 -3 -2  0 -4 -1  0 -4  2  0  3 -2  1  3 -2 -1 -2  3  1 -1    2   0   1   6   0   2   6   0   5   5  35   3   4  15   1   4   1   4   5   1  0.35 inf
   10 L   -2  0  0 -3  0  3  0 -4  0 -1  1  1  1  0 -3  0  0 -3  2 -1    2   5   4   0   2  18   5   0   2   3  17  11   4   3   0   6   5   0   9   2  0.20 inf
   11 I    0  1  0 -1 -3  1  2 -3  0  0 -1  1 -2  1 -2  0  0 -2  3 -1    9   6   4   2   0   5  14   0   1   8   6  12   0   6   1   5   6   0  12   3  0.14 inf
   12 L    0  1 -3 -2 -3  0  0 -3 -2  1  2  0  1  1 -3  0  0 -3  0  1    7  10   0   2   0   4   5   0   1   7  25   5   3   7   0   8   6   0   2   8  0.14 inf
   13 L   -2 -4 -6 -4  7 -1 -4 -6 -3  2  4 -4  3  0 -6 -4 -2 -2 -2 -2    2   1   0   1  26   4   1   0   0  11  37   1   8   4   0   0   2   1   1   0  1.04 inf
   14 R   -3  3  1  0 -5  1  2 -3 -2 -2 -1  4  0 -2 -4  0 -1 -4  0 -2    0  17   7   4   0   7  13   1   0   2   6  25   2   2   0   5   3   0   3   3  0.38 inf
   15 K   -1  1  1  0 -4  2  1 -2  2 -1 -2  2 -1  0 -1  1 -1 -4 -1 -1    5   9   9   5   0  10   7   1   5   3   4  15   1   6   3  11   3   0   1   4  0.16 inf
   16 T    0 -5 -5 -5  2 -2 -4 -5 -5  5  3 -4  1  0 -5 -4 -1 -5 -3  2    8   0   0   0   4   1   1   0   0  34  24   1   3   4   0   0   4   0   0  15  0.70 inf
   17 L   -4 -3 -2 -6 -1 -5 -6 -6 -3  3  5 -5  3 -3 -6 -5 -1 -5  0  3    0   1   2   0   1   0   0   0   1  14  51   0   6   0   0   0   3   0   3  18  0.96 inf
   18 E   -1  2  2  2 -4  1  2 -2  0 -3 -1  2  0 -4 -3  0  0 -4 -2 -2    6  10  11  13   0   5  13   1   2   1   7  16   2   0   0   6   4   0   1   2  0.28 inf
   19 Q    0  2  0  0  0  2  2 -2  0 -1  0  2  0 -2 -3  0  0 -4 -1 -2    8  10   4   4   2  12  12   2   2   3   9  17   2   1   0   4   5   0   1   1  0.20 inf
   20 L   -2 -5 -6 -6 -4 -5 -3 -6 -5  3  5 -4  5 -1 -5 -3 -4 -5 -1  1    3   0   0   0   0   0   2   0   0  15  50   1  14   2   0   1   0   0   2   8  0.98 inf
   21 Q   -1  1 -1 -2  0  2  0 -3 -2 -1  0  2  3  0 -4 -1 -1  4  1 -1    3   7   3   1   2  13   7   1   0   4   8  17   9   3   0   5   2   7   5   4  0.24 inf
   22 E    0  2  1  0  1  1  2 -2 -3 -3 -4  3 -3 -4 -3  2 -1 -5 -1 -3    8   9   6   4   3   6  15   2   0   2   1  24   0   0   0  14   3   0   3   1  0.38 inf
   23 K   -1  2  0  1 -2  1 -1 -3  6 -4 -1  2  2 -1 -2 -2 -3 -4  1 -2    4   9   5   8   1   5   2   1  25   0   7  13   5   3   2   2   1   0   4   3  0.46 inf
   24 D   -1  1  1  4 -5  1  2 -1 -1 -4 -5  3 -4 -5  2 -1 -1 -6 -5 -5    5   8   6  24   0   5  13   4   1   1   0  17   0   0   9   3   4   0   0   0  0.53 inf
   25 T   -2  1  0  1 -1  0 -1 -2  2  1  0 -1  0  2  2  0  0 -1  1 -1    2  10   5  10   2   4   2   2   5  11   8   2   2   9   9   6   6   1   4   1  0.10 inf
   26 G    3 -3 -1  0  2 -2 -1  1 -1 -3 -3 -3 -3  1 -3  3  0 -4  2 -2   24   1   3   6   4   1   3  10   1   1   2   0   0   6   0  26   4   0   7   1  0.36 inf
   27 N    1 -1  2 -1 -4 -1  0  0  1 -2 -2  1 -3 -2 -2  1  0  7 -1 -3   10   2  12   2   0   2   6   8   4   3   4   8   0   1   2   9   4  18   2   1  0.39 inf
   28 I   -1 -2 -2 -2 -4  0 -2 -3  0  1 -1 -3  0  0  5 -3 -3  3 -2  2    6   3   2   2   0   5   2   1   3  10   6   0   2   3  34   0   0   4   1  16  0.62 inf
   29 F   -6 -7 -7 -8 -6 -7 -7 -7 -5 -1 -1 -7 -4  9 -1 -6 -6 -3  1 -5    0   0   0   0   0   0   0   0   0   4   5   0   0  85   4   0   0   0   2   0  2.54 inf
   30 S    0  2  1 -2 -3  1  0 -3  2 -1  2  0  1 -2 -3  0 -1 -1  0  0    9  14   9   1   0   6   4   0   6   2  23   3   3   1   0   6   1   1   3   6  0.16 inf
   31 E   -2  2  2 -1 -4  2  3 -2  1 -3 -2  2 -3  0 -3 -1 -1 -4 -1 -1    2  11  11   1   0   9  24   2   3   1   2  13   0   4   0   4   4   0   2   6  0.33 inf
   32 P   -3  0 -5 -2 -6 -4 -2 -5 -5 -5  1  1 -1 -6  8 -4 -4 -6 -5 -5    2   6   0   2   0   0   2   0   0   0  12   7   1   0  66   0   0   0   0   0  1.77 inf
   33 V   -2 -5 -5 -5 -4 -4 -1 -2 -5  0 -1 -5 -3  1  3 -4 -3 -5 -4  6    2   0   0   0   0   0   5   3   0   4   5   0   0   6  17   0   0   0   0  57  1.01 inf
   34 P   -2 -1  2  5 -5 -2  0 -2  1 -2 -3  0 -4 -5  2  2  0 -6 -4 -4    2   3  12  33   0   0   5   3   3   2   3   5   0   0   9  15   7   0   0   0  0.58 inf
   35 L    0  0 -2  1 -4 -1  0 -2  1 -1  0  2 -2 -3  3 -1  0  1 -1 -1    8   6   0   8   0   2   4   2   3   2  13  15   0   0  18   5   5   2   3   5  0.23 inf
   36 S   -1  1  0  1  0  1  1 -3  0 -1 -1  2 -2 -1 -3  2  0 -4 -3  1    3   7   3   8   2   8  11   0   2   3   4  14   0   3   0  17   3   0   0  11  0.19 inf
   37 E   -1 -1  1  1 -3  1  3 -1  0  0 -1  1  0 -1 -3  0  0  1 -1 -1    5   2   6   8   0   6  21   5   2   8   5  11   2   3   0   5   4   2   2   3  0.14 inf
   38 V    2 -1 -1 -4  1 -3 -3 -4  1  1  1 -1  1  1 -4 -2 -1 -3  3  2   18   3   3   0   3   0   0   0   3   9  15   3   3   5   0   0   3   0  12  18  0.27 inf
   39 P   -2 -4 -4 -2 -5 -1 -3 -3  2 -3 -4 -2 -5 -3  8 -1 -2 -5 -2 -5    3   0   0   2   0   3   2   2   5   1   1   2   0   1  68   4   2   0   2   1  1.78 inf
   40 D   -4  0  2  7 -5 -3  1  0 -3 -5 -3 -3  0 -5 -4 -3  0 -5 -5 -5    1   6   8  56   0   0   8   7   0   0   3   0   3   0   0   1   5   0   0   0  1.14 inf
   41 Y   -6 -6 -7 -8 -7 -6 -7 -8  1 -6 -2 -7 -6 -2 -8 -3 -6 -3 10 -6    0   0   0   0   0   0   0   0   3   0   3   0   0   0   0   2   0   0  92   0  3.25 inf
   42 L   -1  2 -4 -3 -1 -2 -2 -3  5 -4 -1 -1 -2  1  0 -2 -3  3  6 -4    6  12   0   1   1   1   2   1  12   0   5   4   1   5   5   3   1   4  35   1  0.83 inf
   43 D   -2  2  0  4 -5  2  3 -3 -3 -3 -2  2 -1 -5 -4 -1  1 -5 -4 -3    2   9   3  21   0   8  23   1   0   1   5  12   2   0   0   4   8   0   0   1  0.52 inf
   44 H   -3 -3 -5 -6 -4 -3 -5 -5  3  5  2 -2  1 -1 -5 -4 -2 -5  1  4    1   1   0   0   0   1   0   1   7  34  17   3   3   2   0   0   1   0   4  25  0.78 inf
   45 I   -4 -6 -6 -6  2 -6 -6 -7 -6  7 -2 -6 -3 -4 -6 -5 -4 -6 -5  4    0   0   0   0   4   0   0   0   0  70   0   0   0   0   0   0   0   0   0  23  1.85 inf
   46 K   -2  2 -2 -1 -5  0  0 -2  3 -4 -2  5 -3 -2 -1 -1  0 -5 -1 -3    3  11   1   4   0   3   4   2   9   0   4  43   0   2   3   3   5   0   2   1  0.64 inf
   47 K   -2  2  2  0 -1  1  1 -2  2 -2 -2  3 -1 -1 -3  0  0 -4  0 -3    2  12  12   4   1   7  10   2   6   2   3  20   1   2   1   6   5   0   4   1  0.32 inf
   48 P   -1 -4 -4 -4 -5 -4 -4 -4  2 -5 -5 -4  0 -5  8 -2 -4 -5 -5 -5    4   1   0   1   0   0   1   1   4   1   1   1   2   0  79   3   1   0   0   1  2.26 inf
   49 M   -2 -5 -2 -5 -4 -2 -5 -5 -5  3 -1 -2  9 -4 -5 -4 -1 -5 -4  1    3   0   2   0   0   2   1   1   0  18   4   2  54   0   0   1   3   0   0   8  1.66 inf
   50 D    0 -4  1  7  3 -3 -2 -4 -4 -5 -5 -4 -5 -5 -4  1 -1  2  0 -5    8   0   6  54   5   0   1   1   0   0   1   1   0   0   0  12   3   3   4   1  1.20 inf
   51 F   -4 -5 -5 -5 -4 -4 -5 -5 -4  1  5 -5  2  4 -5 -5 -4  4  0  0    1   0   0   0   0   0   1   1   0   8  53   1   5  17   0   1   1   5   2   5  1.04 inf
   52 F   -1  0  2  0 -1 -1  1  1 -1 -2 -1  1 -2 -2 -1  2 -1 -4 -1 -2    3   5  11   4   1   2  10  14   1   3   7  11   0   1   3  18   2   0   2   3  0.17 inf
   53 T   -2 -2  0 -2 -1 -1 -1 -3 -1 -1 -1  1 -1 -4 -4 -1  6 -4  0 -1    1   2   4   2   1   3   4   2   1   4   7   7   1   0   0   3  48   0   3   4  0.66 inf
   54 M   -4 -5 -5 -5 -4 -4 -5 -5 -5  5  2 -5  6 -3 -5 -5 -4 -5 -4  3    1   0   0   0   0   0   1   1   0  36  14   0  24   0   0   1   0   0   0  20  1.29 inf
   55 K   -2  2 -2 -1  0  1  2 -2  0 -1 -1  3  0 -1 -3 -1  0  1  1 -2    3  14   0   2   2   5  12   2   2   5   5  23   2   3   0   4   5   2   5   2  0.26 inf
   56 Q   -1  1  1 -1  2  1  3 -2  0 -2 -3  3  0 -1 -4  0  0 -5 -1 -2    3   6   7   3   4   5  20   2   2   2   2  22   2   2   0   5   7   0   2   2  0.33 inf
   57 N   -3  4  4 -3 -7 -1 -4 -5  0 -7 -6  5 -1 -7 -6  0 -2 -7 -6 -6    2  25  18   1   0   2   0   0   2   0   0  40   2   0   0   6   2   0   0   0  1.26 inf
   58 L   -1 -6 -3 -7  1 -6 -6 -7 -2  4  4 -6  2 -1 -6 -4 -4 -6 -5  2    5   0   2   0   3   0   0   0   1  21  47   0   5   2   0   1   0   0   0  14  1.00 inf
   59 E   -1  1  1  2 -5  1  3 -2 -1 -3 -2  3 -1 -5 -2 -1  0  4 -4 -3    4   6   6  11   0   5  24   2   1   1   4  17   2   0   1   5   5   6   0   1  0.43 inf
   60 A    0  0  3  1 -1  1  1  0  0 -2 -3  2 -2 -3 -2  1  0 -5 -3 -4    7   5  15   8   2   5   9   8   2   2   3  16   1   1   1  10   5   0   1   0  0.26 inf
   61 Y   -1  1  3 -1 -1  1  0  4  2 -4 -2  1 -2 -2 -3 -2 -3  1 -2 -4    5   6  14   3   2   7   4  30   4   1   4   9   1   2   1   2   1   2   1   0  0.42 inf
   62 R   -2  1  2 -1 -2  1  1 -3  2 -2 -2  2  0 -1 -4  0  1 -3  3 -2    3   8  11   2   1   7   9   2   5   2   3  13   3   3   0   5   8   0  14   3  0.26 inf
   63 Y   -7 -7 -8 -9 -8 -7 -8 -9 -4  1 -6 -8 -6  0 -9 -7 -7 -4 10 -1    0   0   0   0   0   0   0   0   0   7   0   0   0   3   0   0   0   0  85   5  3.20 inf
   64 L    0  2  0  0 -2  1  1 -2  1 -2 -2  2 -1 -4  0  0  1  2 -3 -1    6  13   3   6   1   7   8   2   3   2   4  16   2   0   4   6  10   3   1   4  0.20 inf
   65 N   -3 -1  3  2  1 -2 -1 -4 -1 -3 -4 -1 -5 -6 -5  5  3 -7 -2 -5    1   3  12  13   3   1   3   1   1   2   2   4   0   0   0  37  17   0   1   0  0.79 inf
   66 F    1 -1 -3 -4 -2 -2 -3 -4 -2  2  1 -1 -1  0  3 -2 -1  0  1  1   12   4   1   1   1   1   1   1   1  14  15   4   1   4  17   3   3   2   5  11  0.31 inf
   67 D    1 -1  0  1 -5  2  4 -3  0 -3 -2  0 -1 -1 -3  0  0 -1  0 -3   11   3   3   9   0   9  27   1   2   1   4   6   2   2   1   8   5   1   3   1  0.34 inf
   68 D   -1 -2 -2  4 -7  2  5 -1  1 -4 -3 -3 -1 -7 -5  0 -3 -7 -6 -4    6   1   1  24   0  10  35   4   3   1   3   1   1   0   0   8   1   0   0   1  0.88 inf
   69 F    0 -3 -3 -4  4 -3 -3 -3 -2  1  1 -3  2  2 -3 -2 -2  5  3  1   11   0   0   0  11   0   0   0   0  11  11   0  11  11   0   0   0  11  11  11  0.37 inf
   70 E    0  0 -3 -1  0  0  1 -3 -1  1  0  1  2 -1 -3 -2 -2  0  0  2   10   4   0   4   2   3  11   1   1   9   7  13   8   2   0   1   0   1   4  19  0.15 inf
   71 E    3  1  1  1 -2  1  2 -2  2 -3 -3  1 -3 -3 -3  0 -1  1 -2 -3   27   7   6   8   1   8  15   1   5   1   1   7   0   1   0   5   4   2   1   1  0.30 inf
   72 D   -3 -5 -1  8 -7 -4  0 -5 -5 -7 -3 -5 -7 -7 -5 -2 -5 -8 -7 -7    2   0   2  86   0   0   6   0   0   0   3   0   0   0   0   2   0   0   0   0  2.30 inf
   73 F   -1 -5 -6 -6  0 -5 -5 -6 -5  3  2 -5  4  4 -5 -4 -3 -4 -1  4    4   0   0   0   2   0   0   0   0  13  21   0  12  16   0   0   0   0   1  32  0.84 inf
   74 N   -2  4  2 -1 -5  1  0 -4  0 -3 -1  2  2 -2 -4 -2  0  2 -3 -1    1  28  11   3   0   5   6   0   2   0   7  14   5   2   0   2   6   3   0   4  0.43 inf
   75 L   -3  0 -5 -6 -4  2 -4 -6 -1 -2  5 -2  0 -3 -5 -4  0  1 -1 -2    1   6   0   0   0  10   0   0   1   0  65   3   1   0   0   0   7   2   3   2  0.94 inf
   76 I   -4 -5 -6 -6 -4 -5 -6 -6 -6  5  2 -5  7 -3 -6 -5  0 -5 -4  2    0   0   0   0   0   0   0   0   0  36  14   0  32   0   0   0   7   0   0  11  1.34 inf
   77 V   -1 -5 -3 -6  4 -5 -2 -5 -4  0  0 -3 -3  7 -1 -2 -2  3  0  0    5   0   1   0  10   0   2   0   0   4   7   2   0  51   3   3   2   3   1   5  1.07 inf
   78 S   -1 -1  2  2  1  1 -1 -3  4 -3 -4 -1 -3 -2 -3  3  1  2  0 -4    5   3  10  11   3   5   2   1  12   2   1   4   0   1   0  22  11   3   4   0  0.37 inf
   79 N   -2 -5  9 -1 -7 -4 -5 -5 -4 -8 -8 -5 -7 -7 -6 -4 -4 -8 -7 -7    3   0  94   3   0   0   0   0   0   0   0   0   0   0   0   0   0   0   0   0  2.84 inf
   80 C    5 -5 -5 -6  8 -5 -5 -4 -2 -4 -5 -5 -4 -6 -5 -1 -1 -6 -5 -2   52   0   0   0  37   0   0   0   1   0   0   0   0   0   0   3   3   0   0   3  1.76 inf
   81 L   -2  3 -3 -2  0  1  1 -4  1  0  0  2  4  1 -4 -2 -2 -1  2 -1    2  15   0   1   2   6   8   0   3   7   7  13  13   5   0   1   1   1  10   3  0.29 inf
   82 K   -1  0 -1 -2 -3  1  0 -3  0  1  1  1  2 -2 -3 -1  2 -3 -1  0    4   4   2   1   0   5   5   0   3  11  14  11   6   1   0   3  19   0   2   7  0.17 inf
   83 Y   -3 -5 -5 -6 -5 -5 -5 -6 -2 -4 -4 -5 -4  5 -6 -5 -5 -2  9 -2    3   0   0   0   0   0   0   0   0   0   0   0   0  26   0   0   0   0  66   3  2.27 inf
   84 N   -5 -4  8 -2 -6 -4 -4 -4  0 -6 -6 -4 -5 -1 -5 -3 -1 -1  3 -6    0   0  77   1   0   0   0   0   2   0   0   0   0   2   0   0   3   1  10   0  2.06 inf
   85 A   -1  0 -1  0 -2  1  2  1 -2 -3 -2  1  0 -4  4  0  0 -4 -2 -2    4   4   2   5   1   5  12  13   1   1   3  11   3   0  22   7   5   0   1   3  0.35 inf
   86 K   -1  1 -3  1 -5 -1  2 -2 -3 -2 -4  2 -2 -5  5  0 -1 -5 -4 -3    3   6   0   8   0   2  15   3   0   2   1  14   1   0  33   6   3   0   0   2  0.69 inf
   87 D   -3 -1  2  4 -5 -1  1  3  3 -5 -4  0 -2 -5 -1  0  0 -5 -4 -4    0   3   9  24   0   1  10  24   8   0   1   5   1   0   3   6   5   0   0   1  0.53 inf
   88 T   -1 -2  1  1 -4 -1 -2 -4  4 -5 -4 -1 -4 -5 -4  5  3 -5 -2 -4    3   2   5   7   0   2   1   0   9   0   1   4   0   0   0  44  22   0   1   0  0.80 inf
   89 I   -2  0 -1  2 -3  0  1 -3  1  2  0  0 -1 -2  2  0 -1  2 -1  0    1   4   2  12   0   4   8   0   4  17   7   5   1   1  12   6   3   4   1   8  0.18 inf
   90 F   -2 -4 -5 -5 -2 -1 -1 -5 -3  4  0 -4  1  3 -1 -4 -2  1  3  3    2   0   0   0   1   4   4   0   0  28   6   0   2  12   3   0   2   2  11  23  0.55 inf
   91 Y    0 -1 -2 -5 -1 -2 -4 -2  4 -3 -2 -4 -3  2 -2 -1 -1  1  7  0    7   3   2   0   2   1   0   4  12   0   4   0   0   6   2   4   5   1  40   8  0.83 inf
   92 R    0  2  0  0 -4  1  0 -3  1 -1 -1  4  0 -3 -1  0 -1 -4 -3 -2    6  11   3   6   0   7   5   1   4   3   5  30   2   1   2   8   3   0   0   3  0.30 inf
   93 A    2 -1 -1  2  3  0 -2 -3 -2 -1  0 -2  5  1 -4 -1 -1 -4  1 -2   20   3   2  14   7   3   1   0   1   3   8   2  17   6   0   4   4   0   5   1  0.30 inf
   94 A    6 -5 -5 -5  3 -4 -4  2 -5 -3 -4 -4 -1 -5 -4  0 -1 -6 -5 -2   67   0   0   0   6   0   0  13   0   1   1   0   2   0   0   5   3   0   0   2  1.19 inf
   95 V   -2  2  0  1  2  1  1 -1  1  0  0  2 -2 -2 -3 -1  0 -4 -2  0    1  11   4   7   5   6  10   3   4   7  10  15   0   1   0   2   5   0   1   6  0.13 inf
   96 R    0  3 -1 -2 -2  2  1 -2 -2  1 -1  2 -1 -2 -3  0  1 -4 -2 -1    7  16   3   1   1   9   9   2   0   9   6  17   1   1   0   6   9   0   1   4  0.21 inf
   97 L   -4 -4 -6 -6 -1 -5 -6 -6 -5  1  5 -5  4  2 -6 -5 -1 -4 -1  0    0   1   0   0   1   0   0   0   0   6  67   0   9   9   0   0   3   0   1   3  1.19 inf
   98 R   -2  2 -1 -2 -5  3  4 -4  1 -3  1  0  0 -4 -4  0 -2 -5 -2 -1    1  14   2   1   0  14  31   0   3   0  14   5   2   0   0   7   2   0   1   5  0.50 inf
   99 E    0  1  1  2 -4  1  2 -2  1 -3 -3  4 -3 -4 -2  0 -1 -5 -3 -2    8   5   7  14   0   7  14   1   3   1   2  28   0   0   1   6   2   0   0   2  0.42 inf
  100 Q    0  0 -1 -1  0  0 -1 -3  0  1  1  0  0  2 -3  0 -1 -2  2  0    9   4   3   4   3   5   4   0   3   7  12   9   2  12   0   5   3   0   7   8  0.06 inf
  101 G    0 -4 -3 -5  4 -4 -4  1 -2 -2  0 -4  0  6 -4 -2 -3  0  1 -1    9   0   1   0   8   0   0  11   1   0  10   0   2  43   0   2   1   1   3   5  0.79 inf
  102 G   -1  0  1  1 -3  1  3 -2  1 -1  0  0  1  0 -3 -1 -1 -1  1 -1    2   5   7   9   0   7  21   3   3   3  12   3   4   4   0   2   3   1   6   5  0.15 inf
  103 A    1  1  1  1 -4  2  2 -2 -2 -3 -3  3 -1 -2 -2  1  0 -4  0 -1   11   8   6   8   0   9  12   2   0   0   0  18   1   1   1  12   4   0   3   5  0.26 inf
  104 V   -1  1 -2 -3 -4  0 -2 -4  1  2  1  3  3 -2 -4 -2 -1  0 -3  1    4   6   1   1   0   5   1   0   4  13  14  26   7   1   0   2   3   2   0  10  0.30 inf
  105 L   -3 -2 -5 -5 -4 -4 -5 -5 -4  3  3 -3  2  3 -5 -2 -3  4  2  1    1   2   0   0   0   0   0   0   0  19  36   1   5  15   0   2   0   6   6   6  0.70 inf
  106 R    0  3  1 -1 -4  1  0 -2  0 -2 -3  4 -2 -4 -2  1  0 -5 -4 -2    8  21   6   3   0   6   6   1   2   2   2  25   1   0   1   9   5   0   0   3  0.40 inf
  107 Q   -1  0  2  1 -4  3  3 -3  0 -5 -4  2 -2 -5  0  1  0 -5 -2 -4    4   4   8   6   0  14  25   1   2   0   0  14   1   0   4   9   6   0   2   0  0.47 inf
  108 A    2 -1 -3 -3 -3 -1  1 -3 -2  1  1 -1  4  0 -3  0  0  0  0  1   20   3   0   0   0   1  10   1   1   7  11   2  18   3   0   6   5   1   3   7  0.22 inf
  109 R   -2  4 -1 -3 -4  1  1 -2 -2 -3  0  1 -3 -3  3  1 -1 -4 -1 -3    2  32   3   0   0   4   9   2   0   0  10   8   0   1  15  11   2   0   3   1  0.45 inf
  110 R    0  2  0  3 -3  3  1 -3 -1 -1 -1  2  0 -4 -1  0  0 -4 -3 -2   10  11   3  17   0  15   5   0   1   4   4  14   2   0   2   5   4   0   0   2  0.25 inf
  111 Q   -2  2 -1  2 -5  4  3 -2 -1 -5 -4  3 -3 -5 -3 -2 -3  1 -4 -3    1  10   1  11   0  23  24   2   1   0   0  22   0   0   0   1   0   2   0   1  0.70 inf
  112 A    0 -3 -2 -1 -2 -1  1 -1 -3  2  1 -2  0  0  0  0  0 -3 -1  1   10   0   0   3   0   1  10   4   0  17  19   0   2   4   5  10   5   0   1   7  0.11 inf
  113 E    1 -2  0  1 -3  2  3 -1  0 -2 -1  0  0 -3 -1  0 -1 -4 -1 -1   16   0   4   8   0  10  28   4   2   2   5   6   2   0   2   5   1   0   2   3  0.26 inf
  114 K   -2  2  0  0 -4  0  3  1 -2 -3 -3  4 -3 -4 -3  0 -1 -4 -3 -2    0  13   5   2   0   2  25  10   0   1   1  31   0   0   0   5   2   0   0   3  0.50 inf
  115 M   -1 -3 -4 -5 -2 -3 -4 -4 -4  4  4 -3  3 -1 -4 -3 -2 -3 -2  2    4   0   0   0   0   0   0   0   0  28  48   0  11   0   0   0   0   0   0  10  0.65 inf
  116 G    0 -3 -1 -2 -3 -2 -3  6 -3 -4 -4 -2 -3 -4 -3 -1 -2 -3 -4 -4    0   0   0   0   0   0   0 100   0   0   0   0   0   0   0   0   0   0   0   0  1.27 inf

                      K         Lambda
Standard Ungapped    0.1380     0.3220
Standard Gapped      0.0410     0.2670
PSI Ungapped         0.1585     0.3178
PSI Gapped           0.0485     0.2670
