# Supplementary material for: Sequence Based Prediction of DNA-Binding Proteins Based on Hybrid Feature Selection Using Random Forest and Gaussian Naïve Bayes
Source: PLoS One. 2014 Jan 24;9(1):e86703. doi: 10.1371/journal.pone.0086703 (PMC3901691; doi:10.1371/journal.pone.0086703)
Supplement: Software S1 — The program of the proposed DBPPred model that predicts the DNA-binding proteins. This ZIP file contains python scripts together with instruction how to run it. (ZIP) [file pone.0086703.s006.zip › DBPPred/data/4LC2A.spXout]

#     index  AA  SS   phi1    psi1     P_E       P_C       P_H     phi0      psi0       ASA        S_pk         S_SS      pk_phi       pk_psi     pkc_phi       pkc_ps
        1    S   C   -77.6   151.4    0.0369   0.7056    0.2575     -76.4     -29.2     67.9       0.9285       0.6527      -5.0000       1.0000       0.9931       0.4850
        2    M   C   -77.7   -28.3    0.0481   0.5214    0.4305     -79.0     -26.8     86.3       0.7135       0.7723      -5.0000      -5.0000       0.9934       0.7472
        3    E   C   -77.4   -38.4    0.0468   0.5668    0.3864     -78.4     -41.1    100.4       0.9997       0.7578      -5.0000      -1.0000       0.9879       0.5259
        4    M   C   -73.4   -28.1    0.0450   0.5632    0.3919     -75.0     -27.8    100.4       0.9153       0.7554      -5.0000      -5.0000       0.9576       0.7170
        5    Q   C   -84.4   -27.9    0.0372   0.6000    0.3628     -86.2     -28.0    101.7       0.8963       0.7252      -5.0000      -5.0000       0.9861       0.6500
        6    L   C   -87.0   -28.8    0.0269   0.5007    0.4724     -87.3     144.0     38.7       0.8711       0.7262      -5.0000      -5.0000       0.9947       0.6234
        7    T   C   -77.2   146.4    0.0219   0.7669    0.2112     -78.7     147.5     59.0       0.6475       0.5604      -5.0000       5.0000       0.9965       0.1888
        8    P   H   -58.9   -35.2    0.0242   0.0829    0.8929     -56.9     -36.5     82.1       0.5068       0.3619      -5.0000      -5.0000       0.9984       0.9000
        9    F   H   -66.2   -34.9    0.0215   0.0505    0.9281     -66.7     -36.0     15.9       0.1996       0.2753      -5.0000      -5.0000       0.9952       0.9740
       10    L   H   -61.6   -38.7    0.0225   0.0364    0.9411     -61.7     -40.3     20.4       0.2976       0.2394      -5.0000      -5.0000       0.9944       0.9607
       11    I   H   -63.2   -42.2    0.0217   0.0308    0.9475     -65.1     -43.2     63.8       0.3046       0.2197      -5.0000      -5.0000       0.9986       0.9408
       12    L   H   -62.1   -44.6    0.0202   0.0288    0.9511     -63.2     -44.5     23.0       0.2220       0.2081      -5.0000      -5.0000       0.9960       0.9724
       13    L   H   -64.1   -40.5    0.0204   0.0279    0.9517     -64.2     -38.2      1.6       0.2439       0.2062      -5.0000      -5.0000       0.9973       0.9670
       14    R   H   -60.7   -43.5    0.0203   0.0299    0.9498     -60.8     -42.8     69.9       0.1713       0.2121      -5.0000      -5.0000       0.9920       0.9760
       15    K   H   -63.4   -42.7    0.0211   0.0289    0.9500     -65.3     -44.3     79.5       0.2819       0.2116      -5.0000      -5.0000       0.9842       0.9597
       16    T   H   -64.3   -45.4    0.0212   0.0276    0.9512     -66.0     -45.2      1.2       0.0776       0.2080      -5.0000      -5.0000       0.9987       0.9892
       17    L   H   -61.9   -41.2    0.0194   0.0298    0.9507     -61.3     -42.6      2.8       0.0931       0.2088      -5.0000      -5.0000       0.9963       0.9883
       18    E   H   -61.4   -43.9    0.0189   0.0315    0.9495     -61.4     -44.0     76.3       0.1244       0.2123      -5.0000      -5.0000       0.9947       0.9847
       19    Q   H   -63.8   -41.9    0.0202   0.0344    0.9454     -63.8     -42.7     49.5       0.1376       0.2256      -5.0000      -5.0000       0.9910       0.9872
       20    L   H   -65.9   -37.8    0.0194   0.0385    0.9421     -64.9     -36.9      3.5       0.1567       0.2350      -5.0000      -5.0000       0.9970       0.9772
       21    Q   H   -67.2   -26.0    0.0199   0.0441    0.9361     -66.4     -28.0     56.5       0.3600       0.2524      -5.0000      -5.0000       0.9906       0.9443
       22    E   H   -76.6   -15.8    0.0225   0.0991    0.8783     -76.1     -17.4    149.9       0.2784       0.3900      -5.0000      -5.0000       0.9882       0.9167
       23    K   C   -86.1   161.3    0.0212   0.6517    0.3271     -90.9     -11.7     96.3       0.7660       0.6611      -5.0000       5.0000       0.9445       0.3945
       24    D   C   -79.5   -52.6    0.0251   0.8860    0.0889     -79.8     -49.7    107.3       0.9549       0.3776      -5.0000      -3.0000       0.8537       0.5846
       25    T   C   -93.8   -11.3    0.0322   0.8280    0.1398     -94.7      -8.3     64.3       0.9368       0.4932      -5.0000      -5.0000       0.9934       0.7664
       26    G   C   -74.3   178.0    0.0395   0.8779    0.0826     -68.7     178.5     16.6       0.9986       0.4076      -5.0000       1.0000       0.7414       0.5233
       27    N   C   -79.9   156.7    0.0405   0.8332    0.1263     -83.0     157.5     64.4       0.9681       0.4944      -5.0000       5.0000       0.9636       0.3906
       28    I   C   -78.5   -37.1    0.0402   0.7387    0.2210     -81.6     -35.8     37.4       0.8994       0.6250      -5.0000      -5.0000       0.9975       0.7641
       29    F   C   -85.7   -20.8    0.0488   0.7660    0.1853     -85.4     -16.9     11.8       0.9381       0.6043      -5.0000      -5.0000       0.9769       0.6090
       30    S   C   -88.8   -17.6    0.0395   0.8091    0.1514     -88.1     -20.8     52.5       0.9012       0.5323      -5.0000      -5.0000       0.9640       0.7991
       31    E   C  -112.7   140.1    0.0324   0.8617    0.1059    -112.1     135.2    101.8       0.1082       0.4344      -5.0000       5.0000       0.9704       0.0300
       32    P   C   -68.1   143.1    0.0525   0.8783    0.0691     -67.0     141.3     45.2       0.4243       0.4127      -5.0000       5.0000       0.9960       0.1223
       33    V   C  -100.8   133.8    0.0631   0.8769    0.0600    -100.5     133.8     15.3       0.1671       0.4172      -5.0000       5.0000       0.9988       0.0107
       34    P   C   -65.5   141.1    0.0422   0.8898    0.0679     -67.5     140.1     68.1       0.1328       0.3825      -5.0000       5.0000       0.9954       0.0178
       35    L   C   -68.8   -26.8    0.0333   0.7636    0.2030     -74.3     -23.6     79.2       0.6297       0.5853      -5.0000      -5.0000       0.9891       0.8960
       36    S   C   -74.9   -17.0    0.0296   0.5580    0.4124     -80.8     -14.3     91.4       0.1382       0.7237      -5.0000      -5.0000       0.9853       0.9697
       37    E   C   -95.2    -4.6    0.0286   0.5434    0.4280     -97.2     -17.9    118.9       0.7817       0.7249      -5.0000      -5.0000       0.9752       0.8411
       38    V   C  -107.9   106.3    0.0333   0.8871    0.0795    -103.6     108.6     18.9       0.1243       0.3831      -5.0000       5.0000       0.9978       0.0157
       39    P   C   -64.1   151.8    0.0478   0.8933    0.0589     -63.0     148.9     39.7       0.5302       0.3758      -5.0000       5.0000       0.9948       0.2091
       40    D   C   -94.0   165.4    0.0408   0.8681    0.0911     -99.5     167.0     45.4       0.8213       0.4292      -5.0000       5.0000       0.9718       0.3539
       41    Y   H   -59.4   -38.2    0.0218   0.2233    0.7549     -56.1     -37.9      7.8       0.4796       0.5740      -5.0000      -5.0000       0.9957       0.9237
       42    L   H   -61.5   -30.9    0.0188   0.1036    0.8777     -60.0     -33.9     33.8       0.0664       0.3860      -5.0000      -5.0000       0.9904       0.9914
       43    D   H   -70.2   -23.9    0.0233   0.0882    0.8885     -68.6     -26.4     84.8       0.0654       0.3702      -5.0000      -5.0000       0.9901       0.9903
       44    H   H   -88.2   -24.1    0.0317   0.1240    0.8444     -76.4     -27.5     10.6       0.1695       0.4652      -5.0000      -5.0000       0.9966       0.9782
       45    I   C   -90.5   123.7    0.0588   0.5729    0.3684     -89.9     -44.5      4.6       0.9318       0.7770      -5.0000       1.0000       0.9970       0.4598
       46    K   C   -83.3   -23.3    0.0350   0.7109    0.2541     -78.7     -23.4     98.3       0.5229       0.6445      -5.0000      -5.0000       0.9558       0.9386
       47    K   C  -110.2   130.9    0.0330   0.8872    0.0798    -110.7     129.2     92.1       0.2914       0.3827      -5.0000       5.0000       0.9683       0.0380
       48    P   C   -65.3   148.3    0.1154   0.8105    0.0741     -65.9     152.6     16.2       0.4742       0.5574      -5.0000       5.0000       0.9904       0.1943
       49    M   C  -100.3   150.8    0.1465   0.7886    0.0649     -97.0     155.0     12.7       0.4997       0.5882      -5.0000       5.0000       0.9904       0.0764
       50    D   C   -87.1   128.8    0.0635   0.8478    0.0887     -85.5     127.7     18.9       0.1766       0.4824      -5.0000       5.0000       0.9911       0.0624
       51    F   H   -60.9   -30.2    0.0298   0.0659    0.9042     -59.3     -32.2     10.6       0.0612       0.3415      -5.0000      -5.0000       0.9963       0.9933
       52    F   H   -62.9   -37.5    0.0235   0.0420    0.9345     -63.6     -39.2     80.9       0.0505       0.2591      -5.0000      -5.0000       0.9686       0.9945
       53    T   H   -69.6   -40.0    0.0224   0.0428    0.9347     -68.7     -43.0     34.9       0.1263       0.2578      -5.0000      -5.0000       0.9986       0.9888
       54    M   H   -64.0   -50.1    0.0212   0.0408    0.9380     -64.9     -48.8      3.7       0.2789       0.2479      -5.0000      -5.0000       0.9950       0.9679
       55    K   H   -59.2   -45.5    0.0204   0.0408    0.9388     -58.2     -43.7     54.9       0.2413       0.2451      -5.0000      -5.0000       0.9930       0.9697
       56    Q   H   -68.2   -35.8    0.0186   0.0525    0.9289     -71.0     -34.6     94.6       0.1029       0.2707      -5.0000      -5.0000       0.9787       0.9837
       57    N   H   -70.6   -37.6    0.0196   0.0601    0.9202     -70.8     -28.4     12.3       0.0789       0.2938      -5.0000      -5.0000       0.9793       0.9718
       58    L   H   -71.6   -33.9    0.0201   0.1071    0.8728     -72.9     -34.8      6.9       0.2258       0.3975      -5.0000      -5.0000       0.9935       0.9711
       59    E   H   -68.5   -27.0    0.0221   0.2745    0.7034     -69.7     -30.3     73.6       0.7246       0.6250      -5.0000      -5.0000       0.9894       0.8086
       60    A   H   -70.0     4.6    0.0227   0.4085    0.5688     -70.1      -2.3     61.2       0.2893       0.7033      -5.0000      -5.0000       0.9781       0.9456
       61    Y   C    34.3    25.1    0.0254   0.8889    0.0858      37.1      18.7    118.0       0.6813       0.3719       3.0000      -5.0000       0.4261       0.8746
       62    R   C  -107.7   -25.4    0.0369   0.8910    0.0721    -104.9     -21.4    121.1       0.7162       0.3771      -5.0000      -5.0000       0.8583       0.7622
       63    Y   C   -89.2   133.2    0.0554   0.8851    0.0596     -90.8     133.3     17.5       0.3713       0.3971      -5.0000       5.0000       0.9843       0.1049
       64    L   C   -91.3   -22.9    0.0404   0.9077    0.0519     -89.4     -26.8     78.8       0.7860       0.3378      -5.0000      -5.0000       0.9770       0.8532
       65    N   C  -125.7   156.8    0.0411   0.8813    0.0776    -138.7     158.8     46.8       0.0938       0.4014      -5.0000       5.0000       0.9900       0.0101
       66    F   H   -60.5   -39.5    0.0279   0.0812    0.8909     -56.3     -38.2     26.1       0.0446       0.3701      -5.0000      -5.0000       0.9980       0.9953
       67    D   H   -64.5   -33.3    0.0217   0.0495    0.9289     -63.5     -32.4    101.6       0.0637       0.2733      -5.0000      -5.0000       0.9942       0.9954
       68    D   H   -68.2   -32.1    0.0204   0.0456    0.9340     -71.9     -30.2     24.4       0.2451       0.2586      -5.0000      -5.0000       0.9853       0.9718
       69    F   H   -64.6   -37.9    0.0189   0.0365    0.9446     -63.9     -40.0      3.7       0.1451       0.2271      -5.0000      -5.0000       0.9958       0.9750
       70    E   H   -60.4   -40.5    0.0183   0.0315    0.9502     -60.4     -42.6     48.9       0.0986       0.2099      -5.0000      -5.0000       0.9961       0.9855
       71    E   H   -65.7   -43.4    0.0182   0.0324    0.9494     -63.6     -44.1     81.2       0.1460       0.2123      -5.0000      -5.0000       0.9963       0.9834
       72    D   H   -63.7   -46.2    0.0178   0.0324    0.9497     -63.8     -47.6      2.9       0.1056       0.2112      -5.0000      -5.0000       0.9942       0.9807
       73    F   H   -62.7   -38.1    0.0185   0.0274    0.9541     -63.3     -37.0      4.2       0.0231       0.1977      -5.0000      -5.0000       0.9962       0.9966
       74    N   H   -63.8   -39.2    0.0203   0.0279    0.9518     -64.2     -39.0     42.5       0.0469       0.2057      -5.0000      -5.0000       0.9946       0.9923
       75    L   H   -67.1   -40.5    0.0208   0.0273    0.9518     -68.5     -40.4     17.6       0.1167       0.2057      -5.0000      -5.0000       0.9950       0.9926
       76    I   H   -64.4   -45.6    0.0195   0.0282    0.9523     -62.2     -47.7      1.4       0.1279       0.2038      -5.0000      -5.0000       0.9990       0.9756
       77    V   H   -64.7   -46.9    0.0186   0.0308    0.9506     -63.7     -47.4      3.5       0.1575       0.2088      -5.0000      -5.0000       0.9987       0.9808
       78    S   H   -63.7   -39.4    0.0181   0.0400    0.9419     -61.3     -39.5     32.3       0.3295       0.2346      -5.0000      -5.0000       0.9963       0.9636
       79    N   H   -72.6   -35.4    0.0177   0.0786    0.9036     -76.4     -21.3      3.9       0.0987       0.3305      -5.0000      -5.0000       0.9766       0.9889
       80    C   H   -62.3   -39.9    0.0176   0.1176    0.8648     -65.0     -38.9      2.0       0.1019       0.4082      -5.0000      -5.0000       0.9950       0.9872
       81    L   H   -62.4   -34.8    0.0182   0.1081    0.8737     -61.2     -35.8     46.1       0.1884       0.3926      -5.0000      -5.0000       0.9943       0.9783
       82    K   H   -71.0   -33.7    0.0194   0.0731    0.9075     -67.3     -35.1    106.0       0.1166       0.3238      -5.0000      -5.0000       0.9924       0.9847
       83    Y   H   -95.8    -5.6    0.0250   0.1050    0.8700     -90.0     -10.1     19.7       0.4173       0.4097      -5.0000      -5.0000       0.9906       0.9353
       84    N   C   -95.6   152.7    0.0222   0.7085    0.2693     -93.7     149.5      9.7       0.8731       0.6208      -3.0000       5.0000       0.7372       0.3347
       85    A   C   -84.4   163.2    0.0249   0.8783    0.0969     -74.5     -14.7     41.8       0.9785       0.3932      -5.0000       3.0000       0.9700       0.3571
       86    K   C   -63.3   -36.2    0.0276   0.8964    0.0761     -68.7     -34.7    132.3       0.9748       0.3577      -5.0000      -3.0000       0.9914       0.6112
       87    D   C   -90.8    14.4    0.0305   0.8831    0.0863     -88.7      22.0    105.4       0.1526       0.3893      -5.0000      -5.0000       0.8298       0.9814
       88    T   C   -83.3   151.4    0.0285   0.8527    0.1188     -88.2     148.4     25.3       0.3628       0.4463      -5.0000       5.0000       0.9963       0.1171
       89    I   H   -62.0   -38.9    0.0270   0.0623    0.9108     -64.5     -39.8     61.1       0.4250       0.3236      -5.0000      -5.0000       0.9982       0.9255
       90    F   H   -63.3   -42.7    0.0243   0.0369    0.9388     -64.2     -42.8     11.1       0.4074       0.2470      -5.0000      -5.0000       0.9986       0.9379
       91    Y   H   -62.1   -44.8    0.0220   0.0354    0.9426     -59.6     -44.7     18.5       0.3875       0.2347      -5.0000      -5.0000       0.9964       0.9362
       92    R   H   -61.8   -41.9    0.0188   0.0335    0.9477     -61.2     -43.0    119.6       0.0674       0.2180      -5.0000      -5.0000       0.9794       0.9895
       93    A   H   -65.5   -37.4    0.0178   0.0319    0.9503     -65.0     -37.8      5.1       0.0996       0.2094      -5.0000      -5.0000       0.9940       0.9877
       94    A   H   -63.0   -44.3    0.0182   0.0354    0.9464     -63.1     -45.0      0.9       0.1098       0.2216      -5.0000      -5.0000       0.9953       0.9825
       95    V   H   -62.4   -42.3    0.0181   0.0307    0.9512     -61.1     -41.4     34.7       0.1222       0.2069      -5.0000      -5.0000       0.9987       0.9886
       96    R   H   -61.3   -41.9    0.0188   0.0278    0.9534     -59.8     -42.6     88.0       0.2033       0.2002      -5.0000      -5.0000       0.9929       0.9837
       97    L   H   -63.8   -40.2    0.0198   0.0272    0.9531     -64.3     -39.3      3.0       0.1304       0.2014      -5.0000      -5.0000       0.9941       0.9875
       98    R   H   -61.9   -43.1    0.0197   0.0286    0.9518     -62.3     -44.6     39.0       0.2098       0.2056      -5.0000      -5.0000       0.9949       0.9752
       99    E   H   -63.6   -44.2    0.0180   0.0288    0.9532     -64.1     -45.1    131.2       0.2516       0.2005      -5.0000      -5.0000       0.9906       0.9600
      100    Q   H   -68.0   -39.1    0.0179   0.0304    0.9517     -67.6     -39.4     44.7       0.2554       0.2050      -5.0000      -5.0000       0.9966       0.9808
      101    G   H   -61.9   -42.4    0.0178   0.0356    0.9466     -62.3     -39.1      2.4       0.1512       0.2208      -5.0000      -5.0000       0.9527       0.9723
      102    G   H   -60.0   -36.1    0.0190   0.0395    0.9415     -60.2     -38.3     17.8       0.2148       0.2365      -5.0000      -5.0000       0.9257       0.9777
      103    A   H   -65.0   -43.0    0.0186   0.0295    0.9519     -65.2     -42.3     57.7       0.1496       0.2048      -5.0000      -5.0000       0.9960       0.9803
      104    V   H   -66.5   -43.5    0.0181   0.0301    0.9517     -67.8     -44.2     23.6       0.0609       0.2051      -5.0000      -5.0000       0.9991       0.9871
      105    L   H   -62.9   -39.6    0.0181   0.0305    0.9514     -62.1     -39.2     14.7       0.2036       0.2063      -5.0000      -5.0000       0.9964       0.9713
      106    R   H   -62.4   -42.4    0.0190   0.0324    0.9486     -62.2     -42.5    134.6       0.1291       0.2153      -5.0000      -5.0000       0.9920       0.9756
      107    Q   H   -66.9   -33.6    0.0197   0.0338    0.9465     -67.7     -36.9    107.4       0.1666       0.2219      -5.0000      -5.0000       0.9902       0.9777
      108    A   H   -64.2   -40.0    0.0192   0.0341    0.9467     -62.2     -41.2     12.5       0.1739       0.2212      -5.0000      -5.0000       0.9977       0.9492
      109    R   H   -63.7   -40.3    0.0186   0.0401    0.9413     -63.3     -42.0     90.5       0.3371       0.2367      -5.0000      -5.0000       0.9934       0.9493
      110    R   H   -65.1   -36.4    0.0185   0.0449    0.9366     -65.0     -38.6    136.5       0.1669       0.2499      -5.0000      -5.0000       0.9934       0.9630
      111    Q   H   -65.8   -40.4    0.0200   0.0381    0.9419     -64.8     -40.3     63.9       0.1727       0.2359      -5.0000      -5.0000       0.9929       0.9683
      112    A   H   -63.0   -42.6    0.0225   0.0336    0.9438     -61.6     -42.4     16.3       0.2112       0.2313      -5.0000      -5.0000       0.9973       0.9638
      113    E   H   -64.2   -37.7    0.0211   0.0355    0.9434     -64.1     -38.3    130.2       0.1212       0.2321      -5.0000      -5.0000       0.9950       0.9664
      114    K   H   -68.9   -28.9    0.0229   0.0461    0.9309     -70.4     -28.1    145.0       0.1227       0.2687      -5.0000      -5.0000       0.9870       0.9791
      115    M   H   -85.2   -10.3    0.0247   0.1285    0.8468     -84.3     -11.0     71.3       0.2248       0.4514      -5.0000      -5.0000       0.9977       0.9750
      116    G   C    86.0    10.4    0.0229   0.8546    0.1225      83.5      12.2     43.9       0.7221       0.4351       5.0000      -5.0000       0.1008       0.7388
