# Supplementary material for: Sequence Based Prediction of DNA-Binding Proteins Based on Hybrid Feature Selection Using Random Forest and Gaussian Naïve Bayes
Source: PLoS One. 2014 Jan 24;9(1):e86703. doi: 10.1371/journal.pone.0086703 (PMC3901691; doi:10.1371/journal.pone.0086703)
Supplement: Software S1 — The program of the proposed DBPPred model that predicts the DNA-binding proteins. This ZIP file contains python scripts together with instruction how to run it. (ZIP) [file pone.0086703.s006.zip › DBPPred/extractFeature.py]

#! /usr/bin/env python
#coding=utf-8

from feature import feature
from pssm import pssm

import Kit

class extractFeature:

    #idsfilename 蛋白质ID和标签的文件名，结果保存文件名，数据文件所在的文件夹
    def __init__(self, idsfilename, sava_filename, datadir="data"):
        self.__datadir = datadir
        self.__idsfilename = idsfilename
        self.__sava_filename = sava_filename

    def extract(self):
        print "start extract feature......"

        ids = Kit.getPids(self.__idsfilename)

        file = open(self.__sava_filename, 'w')

        for i, id in enumerate(ids):

            f = feature(id, self.__datadir)
            p = pssm(id, self.__datadir)

            fea =p.Pscore_AA_P('Q', 0.75)+p.AvePscore_AA_Res('Y', 'K')+f.AveRSA_Res('G')+p.AvePscore_AA('P')+f.DIC_Res('K', 'S')\
            +p.AvePscore_AA_Res('R', 'G')+p.AutoCC_AA_Lag('N', 7)+p.AvePscore_AA_Res('G', 'R')+p.AvePscore_AA('L')+p.AvePscore_AA_Res('K', 'G')\
            +p.AvePscore_AA('Q')+p.AvePscore_AA_Res('R', 'M')+f.AAC_Res_Ex('R', '0.2')+p.AvePscore_AA('T')+f.AAC_Res_Bu('D', 0.3)\
            +f.AAC_Res_Ex('V', 0.1)+p.AutoCC_AA_Lag('R', 7)+f.AAC_Res('N')+p.AvePscore_AA_Res('C', 'N')+p.AutoCC_AA_Lag('I', 7)\
            +f.AAC_Res_Bu('D', 0.2)+p.AvePscore_AA_Res('G', 'K')+p.AvePscore_AA_Res('R', 'E')+p.AutoCC_AA_Lag('I', 8)+f.AAC_Res_Ex('A', 0.1)\
            +f.AAC_Res_Ex('T', 0.3)+p.AutoCC_AA_Lag('P', 7)+p.AutoCC_AA_Lag('E',4)+f.AAC_Res_Ex('E',0.1)+p.AutoCC_AA_Lag('I',3)\
            +p.AutoCC_AA_Lag('K', 7)+p.AvePscore_AA_Res('R', 'R')+p.AutoCC_AA_Lag('R', 9)+f.AAC_Res_Bu('L', 0.5)+p.AvePscore_AA_Res('R', 'W')\
            +p.Pscore_AA_P('R', 0.75)+f.AAC_Res_Ex('T', 0.4)+p.AvePscore_AA_Res('I', 'D')+p.AvePscore_AA_Res('N', 'R')+p.AutoCC_AA_Lag('V', 8)\
            +p.AvePscore_AA_Res('H', 'W')+p.AvePscore_AA('R')+p.AvePscore_AA_Res('W', 'T')+f.AAC_Res_Bu('N', 0.2)+p.AutoCC_AA_Lag('I', 4)\
            +p.AvePscore_AA('E')+f.DIC_Res('D','L')+p.AvePscore_AA_Res('N', 'I')+p.AutoCC_AA_Lag('C', 7)+p.AutoCC_AA_Lag('L', 7)\
            +p.AvePscore_AA_Res('I', 'A')+f.AAC_Res_Bu('A', 0.2)+f.AAC_Res('E')+p.AutoCC_AA_Lag('T', 2)+f.AAC_Res_Ex('T',0.2)\
            +f.AAC_Res_SS('C', 'C')

            for j in range(len(fea)):
                file.write("%s,"%fea[j])
            file.write("\n")
        file.close()
        print "extract feature complete!"
