# Supplementary material for: Sequence Based Prediction of DNA-Binding Proteins Based on Hybrid Feature Selection Using Random Forest and Gaussian Naïve Bayes
Source: PLoS One. 2014 Jan 24;9(1):e86703. doi: 10.1371/journal.pone.0086703 (PMC3901691; doi:10.1371/journal.pone.0086703)
Supplement: Software S1 — The program of the proposed DBPPred model that predicts the DNA-binding proteins. This ZIP file contains python scripts together with instruction how to run it. (ZIP) [file pone.0086703.s006.zip › DBPPred/feature.py]

#! /usr/bin/env python
#coding=utf-8
#This class is used to Process *.spXout file.
from decimal import Decimal as D
from decimal import getcontext
import math
class feature:
    __dataList = []
    __seq = []
    __aa = ['A', 'R', 'N', 'D', 'C', 'Q', 'E', 'G', 'H', 'I', 'L', 'K', 'M', 'F', 'P', 'S', 'T', 'W', 'Y', 'V']
    __ss = ['C', 'E', 'H']
    __esa = {'A': 124, 'R': 244, 'N': 161, 'D': 154, 'C': 94, 'Q': 192, 'E': 187, 'G': 89, 'H': 201, 'I': 193, 'L': 197, 'K': 214, 'M': 216, 'F':221, 'P': 149, 'S': 126, 'T': 151, 'W': 264, 'Y': 237, 'V': 169}
    getcontext().prec = 4

    def __init__(self, pid, dir="data"):
        self.__dataList = []
        self.__seq = []
        self.__extractDataList(pid, dir)
        self.__getSeq()
        self.__getStructureSeq()


    #二级结构
    def Con_SS(self,y):
        if not self.__ss.__contains__(y):
            print "'"+y+"' not in [C,E,H]"
            return ValueError

        ones_c = []
        structure_seq = self.__getWholeStructureSeq()
        length = len(structure_seq)
        count = self.__structure_seq.count(y)
        ones_c.append(D(count)/D(length))
        return ones_c

    def AveRSA_Res(self,x):
        if not self.__aa.__contains__(x):
            print "'"+x+"' not in ['A', 'R', 'N', 'D', 'C', 'Q', 'E', 'G', 'H', 'I', 'L', 'K', 'M', 'F', 'P', 'S', 'T', 'W', 'Y', 'V']"
            return ValueError

        ave_rsa = []
        rsa = self.__RSA()

        temp = 0
        length = 0
        for i, bb in enumerate(self.__seq):
            if bb == x:
                length += 1
                temp += rsa[i]
        if length == 0:#当该序列中不全含20种氨基酸，记为0
            ave_rsa.append(D(0)) #ave_rsa.append(D(0))
        else:
            ave_rsa.append(D(temp)/D(length))
        return ave_rsa

    def AveRSA_SS(self, y):
        if not self.__ss.__contains__(y):
            print "'"+y+"' not in [C,E,H]"
            return ValueError
        ave_rsa_ss = []
        structure_seq = self.__getWholeStructureSeq()
        rsa = self.__RSA()
        length = 0
        sum_rsa = 0
        for i, bb in enumerate(structure_seq):
            if bb == y:
                length += 1
                sum_rsa += rsa[i]

        if length == 0:# 当该序列中不全含三种二级结构，记为0
            ave_rsa_ss.append(D(0))  #ave_rsa_ss.append(D(0))
        else:
            ave_rsa_ss.append(D(sum_rsa)/D(length))
        return ave_rsa_ss

    def AveRSA_Res_SS(self, x, y):
        if not self.__ss.__contains__(y):
            print "'"+y+"' not in [C,E,H]"
            return ValueError

        if not self.__aa.__contains__(x):
            print "'"+x+"' not in ['A', 'R', 'N', 'D', 'C', 'Q', 'E', 'G', 'H', 'I', 'L', 'K', 'M', 'F', 'P', 'S', 'T', 'W', 'Y', 'V']"
            return ValueError

        ave_rsa_res_ss = []
        structure_seq = self.__getWholeStructureSeq()
        seq = self.__seq
        rsa = self.__RSA()

        length = 0
        sum_rsa = 0
        for i in range(len(seq)):
            if seq[i] == x and structure_seq[i] == y:
                length += 1
                sum_rsa += rsa[i]
        if length == 0:#当该序列中不全含三种二级结构，记为0
            ave_rsa_res_ss.append(D(0)) # ave_rsa_res_ss.append(D(0))
        else:
            ave_rsa_res_ss.append(D(sum_rsa)/D(length))
        return ave_rsa_res_ss

    def AAC_Res(self, x):
        if not self.__aa.__contains__(x):
            print "'"+x+"' not in ['A', 'R', 'N', 'D', 'C', 'Q', 'E', 'G', 'H', 'I', 'L', 'K', 'M', 'F', 'P', 'S', 'T', 'W', 'Y', 'V']"
            return ValueError

        acc_res = []
        seq = self.__getWholeSeq()
        length = len(seq)


        count = seq.count(x)
        acc_res.append(D(count)/D(length))
        return acc_res

    def AAC_Res_SS(self, x, y):
        if not self.__ss.__contains__(y):
            print "'"+y+"' not in [C,E,H]"
            return ValueError

        if not self.__aa.__contains__(x):
            print "'"+x+"' not in ['A', 'R', 'N', 'D', 'C', 'Q', 'E', 'G', 'H', 'I', 'L', 'K', 'M', 'F', 'P', 'S', 'T', 'W', 'Y', 'V']"
            return ValueError
        acc_res_ss = []
        structure_seq = self.__getWholeStructureSeq()
        seq = self.__seq
        length = 0
        count = 0
        for i in range(len(seq)):
            if structure_seq[i] == y:
                length +=1
                if seq[i] == x:
                    count +=1
        if length == 0:
            acc_res_ss.append(D(0))
        else:
            acc_res_ss.append(D(count)/D(length))

        return acc_res_ss

    def AAC_Res_Ex(self, x, h):
        if not self.__aa.__contains__(x):
            print "'"+x+"' not in ['A', 'R', 'N', 'D', 'C', 'Q', 'E', 'G', 'H', 'I', 'L', 'K', 'M', 'F', 'P', 'S', 'T', 'W', 'Y', 'V']"
            return ValueError

        h1 = float(h)
        if h1 > 1 or h1 < 0:
            print "'"+h+"' must be in range of 0~1"
            return ValueError

        acc = []
        seq = self.__ex_rsa_seq(h1)

        length = len(seq)
        count = seq.count(x)
        if length == 0:
            acc.append(D(0))
        else:
            acc.append(D(count)/D(length))
        return acc

    #返回相对溶剂可及性大于percent的氨基酸，并组成序列
    def __ex_rsa_seq(self, percent=0.1):

        if percent > 1 or percent < 0:
            print "the percent must be 0~1"
            return
        rsa = self.__RSA()
        rsa_seq = []
        for i, bb in enumerate(self.__seq):
            if rsa[i] >= percent:
                rsa_seq.append(bb)
        return rsa_seq


    def AAC_Res_Bu(self, x, h):
        if not self.__aa.__contains__(x):
            print "'"+x+"' not in ['A', 'R', 'N', 'D', 'C', 'Q', 'E', 'G', 'H', 'I', 'L', 'K', 'M', 'F', 'P', 'S', 'T', 'W', 'Y', 'V']"
            return ValueError
        h1 = float(h)
        if h1 > 1 or h1 < 0:
            print "'"+h+"' must be in range of 0~1"
            return ValueError

        acc = []
        seq = self.__bu_rsa_seq(h1)
        length = len(seq)
        count = seq.count(x)

        if length == 0:
            acc.append(D(0))
        else:
            acc.append(D(count)/D(length))
        return acc

    #返回相对溶剂可及性小于percent的氨基酸，并组成序列
    def __bu_rsa_seq(self, percent=0.1):

        if percent > 1 or percent < 0:
            print "the percent must be 0~1"
            return
        rsa = self.__RSA()
        rsa_seq = []
        for i, bb in enumerate(self.__seq):
            if rsa[i] < percent:
                rsa_seq.append(bb)
        return rsa_seq

    def DIC_Res(self, x1, x2):
        if not (self.__aa.__contains__(x1) and self.__aa.__contains__(x2)):
            print "'"+x1+"' and '"+x2+"' not in ['A', 'R', 'N', 'D', 'C', 'Q', 'E', 'G', 'H', 'I', 'L', 'K', 'M', 'F', 'P', 'S', 'T', 'W', 'Y', 'V']"
            return ValueError

        dic_res = []
        seq = self.__getWholeSeq()
        length = len(seq)
        count = self.__countDipeptide(seq, x1+x2, 0)
        dic_res.append(D(count)/D(length-1))

        return dic_res


    #整条序列相对溶剂可及性
    def __RSA(self):
        asa = self.__getASA()
        rsa = []
        for i, aa in enumerate(self.__seq):
            rsa.append(D(asa[i])/D(self.__esa[aa]))

        return rsa
    def Rsa(self):
        return self.__RSA()

    #获取溶剂可及表面列表
    def __getASA(self):
        self.__asa_seq = []
        length = len(self.__dataList)
        for i in range(length):
            self.__asa_seq.append(float(self.__dataList[i][10]))

        return self.__asa_seq

    #统计二肽个数
    def __countDipeptide(self, seq, Dipeptide, skip=0):
        count = 0
        end = -1-skip
        for i, c in enumerate(seq[:end]):
            if c+seq[i+1+skip] == Dipeptide:
                count = count + 1
        return count

    #统计二级结构
    def __countS(self, seq, s):
        count = 0
        
        length = len(s)
        if length == 1:
            print "the length of S must be larger than 1"
            return
        
        end = 1-length
        for i, c in enumerate(seq[:end]):
            structure = ''
            
            for n in range(length):
                structure = structure + seq[i+n]
            
            if structure == s:
                count = count +1
        return count
        
    def __extractDataList(self, pid, dir):
        filepath = dir+"/"+pid+".spXout"
        fp = open(filepath,'r')
        lines = fp.readlines()
        for line in lines:
            if (line[0] != '#') and (len(line.split()) > 0):
                self.__dataList.append([])
                self.__dataList[-1] = line.split()[:11]
        return self.__dataList

    def __getDataList(self):
        return self.__dataList
    #new
    def __getStructureSeq(self):
        self.__structure_seq = []
        length = len(self.__dataList)
        for i in range(length):
            self.__structure_seq.append(self.__dataList[i][2])
            
        return self.__structure_seq

    def __getWholeStructureSeq(self):
        return self.__structure_seq
    
    #get Seq
    def __getSeq(self):
        self.__seq = []
        length = len(self.__dataList)
        for i in range(length):
            self.__seq.append(self.__dataList[i][1])

        return self.__seq

    def __getWholeSeq(self):
        return self.__seq
