# Supplementary material for: Sequence Based Prediction of DNA-Binding Proteins Based on Hybrid Feature Selection Using Random Forest and Gaussian Naïve Bayes
Source: PLoS One. 2014 Jan 24;9(1):e86703. doi: 10.1371/journal.pone.0086703 (PMC3901691; doi:10.1371/journal.pone.0086703)
Supplement: Software S1 — The program of the proposed DBPPred model that predicts the DNA-binding proteins. This ZIP file contains python scripts together with instruction how to run it. (ZIP) [file pone.0086703.s006.zip › DBPPred/pssm.py]

#! /usr/bin/env python
#coding=utf-8
from decimal import Decimal as D
from decimal import getcontext
import Kit
import math

class pssm:
    __aa = ['A', 'R', 'N', 'D', 'C', 'Q', 'E', 'G', 'H', 'I', 'L', 'K', 'M', 'F', 'P', 'S', 'T', 'W', 'Y', 'V']
    getcontext().prec=4
    
    def __init__(self, pid, dir="data"):
        self.__dataList = []
        self.__extractDataList(pid, dir)
        self.translate()

    def AvePscore_AA(self, x):
        if not self.__aa.__contains__(x):
            print "'"+x+"' not in ['A', 'R', 'N', 'D', 'C', 'Q', 'E', 'G', 'H', 'I', 'L', 'K', 'M', 'F', 'P', 'S', 'T', 'W', 'Y', 'V']"
            return ValueError

        ave_pscore_aa = []

        #头信息
        head = self.__new_list[0]

        #去除头信息
        pssm = self.__new_list[1:]

        length = len(pssm)
        temp = 0
        j = head.index(x)

        for i in range(length):
            temp += pssm[i][j+1]
        ave_pscore_aa.append(D(temp)/D(length))

        return ave_pscore_aa


    def AvePscore_AA_Res(self, x1, x2):
        if not (self.__aa.__contains__(x1) and self.__aa.__contains__(x2)):
            print "'"+x1+"' and '"+x2+"' not in ['A', 'R', 'N', 'D', 'C', 'Q', 'E', 'G', 'H', 'I', 'L', 'K', 'M', 'F', 'P', 'S', 'T', 'W', 'Y', 'V']"
            return ValueError

        avapscore_aa_res = []

        #头信息
        head = self.__new_list[0]

        #去除头信息
        pssm = self.__new_list[1:]

        count = 0
        sum = 0.0
        i = head.index(x1)
        for j in range(len(pssm)):
            if pssm[j][0] == x2:
                count += 1
                sum += pssm[j][i+1]
        if count == 0:
            avapscore_aa_res.append(D(0))
        else:
            avapscore_aa_res.append(D(float(sum)/count)/D(1))
        return avapscore_aa_res

    def Pscore_AA_P(self, x, t):
        t1 = float(t)
        pscore_aa_p = []

        #头信息
        head = self.__new_list[0]

        #去除头信息
        pssm = self.__new_list[1:]

        l = []
        for i in range(len(head)):
            l.append([])
            for j in range(len(pssm)):
                l[-1].append(pssm[j][i+1])
            l[i].sort()

        length = len(l[0])-1

        i = head.index(x)
        temp = length*t1
        if length*t1-int(length*t1) == 0:
            pscore_aa_p.append(D(l[i][int(length*t1)])/D(1))
        else:
            pscore_aa_p.append( D(l[i][int(length*t1)] + l[i][int(length*t1)+1]) /D(2) )


        return pscore_aa_p

    def AutoCC_AA_Lag(self, x, n):
        m = int(n)
        autocc_aa_lag = []

        #头信息
        head = self.__new_list[0]

        #去除头信息
        pssm = self.__new_list[1:]

        l = []
        for i in range(len(head)):
            l.append([])
            for j in range(len(pssm)):
                l[-1].append(pssm[j][i+1])

        sum_A = 0.0
        sum_B = 0.0
        sum_C = 0.0

        j = head.index(x)
        for i in range(len(l[0])-m):
            pre_average = self.average(l[j], end=m)
            back_average = self.average(l[j], start=m)

            s1 = l[j][i]
            s2 = l[j][i+m]
            sum_A += (s1-pre_average)*(s2-back_average)

            sum_B += pow(s1-pre_average, 2)
            sum_C += pow(s2-back_average, 2)

        #print sum_A
        #print sum_B
        #print sum_C
        autocc = D(sum_A/(math.sqrt(sum_B)*math.sqrt(sum_C)))/D(1)
        autocc_aa_lag.append(autocc)
        return autocc_aa_lag

    def average(self, list, start=0, end=0):

        if start < 0:
            print "start must > 0"
            return
        if end < 0:
            print "end must > 0"
            return
        new_list = []
        if end == 0:
            new_list = list[start:]
        else:
            new_list = list[start:-end]

        length = len(new_list)
        sum = 0
        for i in range(length):
            sum += new_list[i]
        return float(sum)/length


    def __extractDataList(self, pid, dir):

        filepath = dir + "/" + pid + ".pssm"
        
        fp = open(filepath, 'r')
        lines = fp.readlines()

        self.__dataList.append([])
        #把“A  R  N  D  C  Q  E  G  H  I  L  K  M  F  P  S  T  W  Y  V”这一行存到列表里
        self.__dataList[-1] = lines[2].split()[:20]
        
        for line in lines[3:-6]:
            ls = line.split()
            self.__dataList.append([])
            self.__dataList[-1] = ls[1:22]
        fp.close()
        return self.__dataList

    def translate(self):
        self.__new_list = []
        #添加头信息
        self.__new_list.append(self.__dataList[0])
        for row in range(1, len(self.__dataList)):
            self.__new_list.append([])
            self.__new_list[-1].append(self.__dataList[row][0])
            for col in range(1, len(self.__dataList[1])):
                x = float(self.__dataList[row][col])
                n = 1.0/(1+math.exp(-x))

                self.__new_list[-1].append(n)
        return self.__new_list

    def getDataList(self):
        return self.__dataList
